# Supplementary material for: Molecular profiling of EBV associated diffuse large B-cell lymphoma
Source: Leukemia. 2023 Jan 5;37(3):670–9. doi: 10.1038/s41375-022-01804-w (PMC9991915; doi:10.1038/s41375-022-01804-w)
Supplement: Supplementary file 2 — Supplementary Table 1 [file 41375_2022_1804_MOESM2_ESM.zip › Supplementary Table 1.xlsx]

## Sheet: Clinical and sample metadata
Subject	Subject ID	cell source	Samples	Targeted DNA-seq	Germline	Germline samples	Tumor	Initial tumor samples	SNP	Tumor	Initial tumor samples	Clinical data	Annotated gender	Age at diagnosis	Immunohistochemistry	EBER	CD20	FISH	MYC-BAP	BCL2-BAP	BCL6-BAP	Nanostring	Subtype	LymphGen classifier	Used model	Predicted subtype	Def.Subcohorts	SomaticMutationFrequencies (46)	SCNAFrequencies (46)
	GL001	human normal tissue				GL001_GL_FFPE_targeted_R*.fq.gz							unknown			NA	NA		NA	NA	NA		NA		NA	NA		false	false
	GL002	human normal tissue				GL002_GL_FFPE_targeted_R*.fq.gz							unknown			NA	NA		NA	NA	NA		NA		NA	NA		false	false
	GL003	human normal tissue				GL003_GL_r1_FFPE_targeted_R*.fq.gz							unknown			NA	NA		NA	NA	NA		NA		NA	NA		false	false
	GL005	human normal tissue				GL005_GL_FFPE_targeted_R*.fq.gz							unknown			NA	NA		NA	NA	NA		NA		NA	NA		false	false
	GL006	human normal tissue				GL006_GL_FFPE_targeted_R*.fq.gz							unknown			NA	NA		NA	NA	NA		NA		NA	NA		false	false
	GL007	human normal tissue				GL007_GL_FFPE_targeted_R*.fq.gz							unknown			NA	NA		NA	NA	NA		NA		NA	NA		false	false
	GL009	human normal tissue				GL009_GL_FFPE_targeted_R*.fq.gz							unknown			NA	NA		NA	NA	NA		NA		NA	NA		false	false
	GL010	human normal tissue				GL010_GL_FFPE_targeted_R*.fq.gz							unknown			NA	NA		NA	NA	NA		NA		NA	NA		false	false
	GL011	human normal tissue				GL011_GL_FFPE_targeted_R*.fq.gz							unknown			NA	NA		NA	NA	NA		NA		NA	NA		false	false
	GL015	human normal tissue				GL015_GL_FFPE_targeted_R*.fq.gz							unknown			NA	NA		NA	NA	NA		NA		NA	NA		false	false
	GL016	human normal tissue				GL016_GL_FFPE_targeted_R*.fq.gz							unknown			NA	NA		NA	NA	NA		NA		NA	NA		false	false
	GL017	human normal tissue				GL017_GL_FFPE_targeted_R*.fq.gz							unknown			NA	NA		NA	NA	NA		NA		NA	NA		false	false
	GL018	human normal tissue				GL018_GL_FFPE_targeted_R*.fq.gz							unknown			NA	NA		NA	NA	NA		NA		NA	NA		false	false
	GL019	human normal tissue				GL019_GL_FFPE_targeted_R*.fq.gz							unknown			NA	NA		NA	NA	NA		NA		NA	NA		false	false
	GL023	human normal tissue				GL023_GL_FFPE_targeted_R*.fq.gz							unknown			NA	NA		NA	NA	NA		NA		NA	NA		false	false
	GL026	human normal tissue				GL026_GL_FFPE_targeted_R*.fq.gz							unknown			NA	NA		NA	NA	NA		NA		NA	NA		false	false
	GL027	human normal tissue				GL027_GL_FFPE_targeted_R*.fq.gz							unknown			NA	NA		NA	NA	NA		NA		NA	NA		false	false
	GL028	human normal tissue				GL028_GL_FFPE_targeted_R*.fq.gz							unknown			NA	NA		NA	NA	NA		NA		NA	NA		false	false
	GL030	human normal tissue				GL030_GL_FFPE_targeted_R*.fq.gz							unknown			NA	NA		NA	NA	NA		NA		NA	NA		false	false
	GL031	human normal tissue				GL031_GL_FFPE_targeted_R*.fq.gz							unknown			NA	NA		NA	NA	NA		NA		NA	NA		false	false
	GLF12	human normal tissue				GLF12_GL_FFPE_targeted_R*.fq.gz							unknown			NA	NA		NA	NA	NA		NA		NA	NA		false	false
	GLG12	human normal tissue				GLG12_GL_FFPE_targeted_R*.fq.gz							unknown			NA	NA		NA	NA	NA		NA		NA	NA		false	false
	LY002	patient						LY002_TI_r1_FFPE_targeted_R*.fq.gz			LY002_TI_r1_FFPE_SNP.zip		male	66		>=50	positive		negative	negative	negative		NA		FULL	OTHER		true	true
	LY004	patient						LY004_TI_r1_FFPE_targeted_R*.fq.gz			LY004_TI_r1_FFPE_SNP.zip		male	46		30	positive		negative	positive	negative		NA		FULL	A53		true	true
	LY005	patient						LY005_TI_FFPE_targeted_R*.fq.gz			LY005_TI_FFPE_SNP.zip		male	59		>=50	positive		negative	negative	negative		NA		FULL	OTHER		true	true
	LY006	patient						LY006_TI_FFPE_targeted_R*.fq.gz					male	64		20	positive		negative	negative	negative		NA		NOCGH	OTHER		true	false
	LY007	patient						LY007_TI_FFPE_targeted_R*.fq.gz			LY007_TI_FFPE_SNP.zip		male	77		>=50	positive		negative	negative	negative		NA		FULL	OTHER		true	true
	LY008	patient						LY008_TI_FFPE_targeted_R*.fq.gz			LY008_TI_FFPE_SNP.zip		male	53		>=50	positive		negative	negative	negative		NA		FULL	OTHER		true	true
	LY011	patient						LY011_TI_FFPE_targeted_R*.fq.gz					male	36		>=50	positive		NA	NA	NA		NA		NOFUSCGH	OTHER		true	false
	LY012	patient						LY012_TI_FFPE_targeted_R*.fq.gz					male	58		>=50	positive		NA	NA	NA		NA		NOFUSCGH	OTHER		true	false
	LY013	patient						LY013_TI_FFPE_targeted_R*.fq.gz			LY013_TI_FFPE_SNP.zip		female	67		>=50	positive		NA	NA	NA		NA		NOFUS	OTHER		true	true
	LY016	patient						LY016_TI_FFPE_targeted_R*.fq.gz			LY016_TI_FFPE_SNP.zip		male	75		30	positive		NA	NA	NA		NA		NOFUS	OTHER		true	true
	LY019	patient						LY019_TI_FFPE_targeted_R*.fq.gz			LY019_TI_FFPE_SNP.zip		female	83		>=50	positive		NA	negative	negative		UNCLASSIFIED		FULL	OTHER		true	true
	LY021	patient						LY021_TI_FFPE_targeted_R*.fq.gz			LY021_TI_FFPE_SNP.zip		female	76		>=50	positive		NA	negative	negative		UNCLASSIFIED		FULL	OTHER		true	true
	LY024	patient						LY024_TI_FFPE_targeted_R*.fq.gz			LY024_TI_FFPE_SNP.zip		female	69		>=50	positive		NA	negative	negative		GCB		FULL	OTHER		true	true
	LY025	patient						LY025_TI_FFPE_targeted_R*.fq.gz			LY025_TI_FFPE_SNP.zip		male	62		>=50	positive		NA	negative	negative		GCB		FULL	OTHER		true	true
	LY026	patient						LY026_TI_FFPE_targeted_R*.fq.gz			LY026_TI_FFPE_SNP.zip		male	80		>=50	positive		NA	negative	negative		UNCLASSIFIED		FULL	OTHER		true	true
	LY027	patient						LY027_TI_FFPE_targeted_R*.fq.gz			LY027_TI_FFPE_SNP.zip		female	66		>=50	positive		NA	negative	negative		UNCLASSIFIED		FULL	OTHER		true	true
	LY028	patient											male	67		>=50	positive		NA	NA	NA		ABC		NA	NA		false	false
	LY031	patient						LY031_TI_FFPE_targeted_R*.fq.gz			LY031_TI_FFPE_SNP.zip		male	59		>=50	positive		NA	NA	NA		ABC		NOFUS	OTHER		true	true
	LY032	patient						LY032_TI_FFPE_targeted_R*.fq.gz			LY032_TI_FFPE_SNP.zip		male	78		>=50	positive		NA	negative	negative		GCB		FULL	OTHER		true	true
	LY033	patient						LY033_TI_FFPE_targeted_R*.fq.gz			LY033_TI_FFPE_SNP.zip		male	54		>=50	positive		negative	negative	negative		NA		FULL	OTHER		true	true
	LY034	patient						LY034_TI_FFPE_targeted_R*.fq.gz			LY034_TI_FFPE_SNP.zip		female	69		>=50	positive		negative	negative	NA		NA		NOBCL6FUS	N1		true	true
	LY035	patient						LY035_TI_FFPE_targeted_R*.fq.gz			LY035_TI_FFPE_SNP.zip		male	91		>=50	positive		NA	negative	negative		ABC		FULL	OTHER		true	true
	LY036	patient						LY036_TI_FFPE_targeted_R*.fq.gz			LY036_TI_FFPE_SNP.zip		male	65		>=50	positive		negative	negative	negative		NA		FULL	OTHER		true	true
	LY037	patient						LY037_TI_FFPE_targeted_R*.fq.gz			LY037_TI_FFPE_SNP.zip		female	78		>=50	positive		negative	negative	negative		ABC		FULL	OTHER		true	true
	LY039	patient						LY039_TI_FFPE_targeted_R*.fq.gz			LY039_TI_FFPE_SNP.zip		male	58		>=50	positive		negative	negative	negative		NA		FULL	OTHER		true	true
	LY040	patient						LY040_TI_FFPE_targeted_R*.fq.gz			LY040_TI_FFPE_SNP.zip		male	67		>=50	positive		NA	negative	positive		GCB		FULL	BN2		true	true
	LY041	patient											male	76		>=50	positive		NA	NA	NA		ABC		NA	NA		false	false
	LY042	patient						LY042_TI_FFPE_targeted_R*.fq.gz			LY042_TI_FFPE_SNP.zip		female	82		>=50	positive		negative	negative	negative		ABC		FULL	OTHER		true	true
	LY044	patient						LY044_TI_FFPE_targeted_R*.fq.gz			LY044_TI_FFPE_SNP.zip		female	74		>=50	positive		negative	negative	negative		ABC		FULL	OTHER		true	true
	LY045	patient						LY045_TI_FFPE_targeted_R*.fq.gz			LY045_TI_FFPE_SNP.zip		male	69		>=50	positive		negative	negative	negative		UNCLASSIFIED		FULL	OTHER		true	true
	LY049	patient						LY049_TI_FFPE_targeted_R*.fq.gz			LY049_TI_FFPE_SNP.zip		male	74		>=50	positive		NA	NA	NA		NA		NOFUS	OTHER		true	true
	LY050	patient						LY050_TI_FFPE_targeted_R*.fq.gz			LY050_TI_FFPE_SNP.zip		female	75		10	positive		negative	negative	negative		UNCLASSIFIED		FULL	N1		true	true
	LY051	patient						LY051_TI_FFPE_targeted_R*.fq.gz			LY051_TI_FFPE_SNP.zip		male	74		>=50	positive		NA	negative	NA		UNCLASSIFIED		NOBCL6FUS	OTHER		true	true
	LY052	patient											female	74		>=50	positive		negative	NA	NA		ABC		NA	NA		false	false
	LY053	patient						LY053_TI_FFPE_targeted_R*.fq.gz			LY053_TI_FFPE_SNP.zip		male	59		>=50	positive		negative	negative	negative		ABC		FULL	OTHER		true	true
	LY054	patient						LY054_TI_FFPE_targeted_R*.fq.gz			LY054_TI_FFPE_SNP.zip		female	77		>=50	positive		positive	negative	positive		GCB		FULL	EZB		true	true
	LY055	patient						LY055_TI_FFPE_targeted_R*.fq.gz			LY055_TI_FFPE_SNP.zip		female	66		>=50	positive		NA	negative	negative		ABC		FULL	A53		true	true
	LY056	patient											female	NA		>=50	positive		NA	NA	NA		UNCLASSIFIED		NA	NA		false	false
	LY057	patient						LY057_TI_FFPE_targeted_R*.fq.gz			LY057_TI_FFPE_SNP.zip		male	71		>=50	positive		NA	NA	NA		NA		NOFUS	OTHER		true	true
	LY058	patient						LY058_TI_FFPE_targeted_R*.fq.gz			LY058_TI_FFPE_SNP.zip		female	51		>=50	positive		NA	NA	NA		ABC		NOFUS	OTHER		true	true
	LY059	patient						LY059_TI_FFPE_targeted_R*.fq.gz			LY059_TI_FFPE_SNP.zip		female	67		30	positive		NA	negative	negative		UNCLASSIFIED		FULL	OTHER		true	true
	LY060	patient											male	70		>=50	positive		NA	NA	NA		GCB		NA	NA		false	false
	LY061	patient											male	63		>=50	positive		NA	NA	NA		ABC		NA	NA		false	false
	LY062	patient						LY062_TI_FFPE_targeted_R*.fq.gz					male	51		40	positive		NA	negative	negative		GCB		NOCGH	OTHER		true	false
	LY063	patient						LY063_TI_FFPE_targeted_R*.fq.gz			LY063_TI_FFPE_SNP.zip		female	60		>=50	positive		NA	NA	NA		ABC		NOFUS	OTHER		true	true
	LY064	patient						LY064_TI_FFPE_targeted_R*.fq.gz			LY064_TI_FFPE_SNP.zip		female	88		>=50	positive		NA	negative	negative		ABC		FULL	OTHER		true	true
	LY065	patient						LY065_TI_FFPE_targeted_R*.fq.gz			LY065_TI_FFPE_SNP.zip		female	77		>=50	positive		NA	negative	negative		GCB		FULL	A53		true	true
	LY066	patient											female	74		>=50	positive		NA	NA	NA		ABC		NA	NA		false	false
	LY071	patient						LY071_TI_FFPE_targeted_R*.fq.gz					female	79		10	positive		NA	NA	NA		NA		NOFUSCGH	OTHER		true	false
	LY075	patient						LY075_TI_FFPE_targeted_R*.fq.gz			LY075_TI_FFPE_SNP.zip		male	83		>=50	positive		NA	NA	NA		NA		NOFUS	OTHER		true	true
	LY076	patient						LY076_TI_FFPE_targeted_R*.fq.gz			LY076_TI_FFPE_SNP.zip		female	84		>=50	positive		NA	NA	NA		NA		NOFUS	OTHER		true	true
	LY077	patient						LY077_TI_FFPE_targeted_R*.fq.gz					male	89		>=50	positive		NA	NA	NA		NA		NOFUSCGH	OTHER		true	false
	LY081	patient						LY081_TI_FFPE_targeted_R*.fq.gz			LY081_TI_FFPE_SNP.zip		male	77		>=50	positive		NA	NA	NA		NA		NOFUS	A53		true	true
	LY082	patient									LY082_TI_FFPE_SNP.zip		male	39		>=50	positive		negative	NA	NA		UNCLASSIFIED		NA	NA		false	true
	LY083	patient									LY083_TI_FFPE_SNP.zip		male	26		>=50	positive		negative	NA	NA		GCB		NA	NA		false	true
	LY084	patient									LY084_TI_FFPE_SNP.zip		male	49		>=50	positive		NA	NA	NA		NA		NA	NA		false	true
	LY088	patient									LY088_TI_FFPE_SNP.zip		male	66		20	positive		NA	NA	NA		ABC		NA	NA		false	true
	LY089	patient									LY089_TI_FFPE_SNP.zip		male	48		>=50	positive		negative	NA	NA		UNCLASSIFIED		NA	NA		false	true
	LY090	patient									LY090_TI_FFPE_SNP.zip		male	44		>=50	positive		positive	negative	negative		GCB		NA	NA		false	true
	LY091	patient											male	70		30	positive		negative	NA	NA		NA		NA	NA		false	false
