# Supplementary material for: Molecular profiling of EBV associated diffuse large B-cell lymphoma
Source: Leukemia. 2023 Jan 5;37(3):670–9. doi: 10.1038/s41375-022-01804-w (PMC9991915; doi:10.1038/s41375-022-01804-w)
Supplement: Supplementary file 3 — Supplementary Table 3 [file 41375_2022_1804_MOESM3_ESM.zip › Supplementary Table 3.xlsx]

## Sheet: Variant filtering statistics
Variant filtering statistics (for all 46 subjects having an initial tumor sample for targeted DNA-sequencing)
	Filter description	Variant count before	Variant count after	Removed by this step versus last	Removed until here from initial count	Remaining until here from initial count	Remaining mean variant count/sample	Remaining mean variant count/sample/Mb	Info/strength of just this filter (in the computed set)	Info/short mnemonic of this step (identical to listed filter reasons in the variant details table)
i) Pre-annotation filters (QC thresholds, significance, no artefacts)
	- input quality thresholds: ratio of N:alt base reads exceeds the ratio allowed by Mutect QC	51845	51845	0	0	1	1127.07	3045.59	0	unrealiable input (base N ratio high)
	- input quality thresholds: allele fraction is below specified threshold allowed by Mutect QC	51845	51845	0	0	1	1127.07	3045.59	0	unrealiable input (allele fraction is below threshold)
	- input quality thresholds: median base quality for the alternate allele low according to Mutect QC	51845	50650	0.0230495	0.0230495	0.976951	1101.09	2975.39	0.0230495	unrealiable input (alt allele median base quality low)
	- input quality thresholds: abs(ref-alt) median fragment length too high according to Mutect QC	50650	50635	0.00029615	0.0233388	0.976661	1100.76	2974.51	0.000347189	unrealiable input (high ref to alt fragment length difference)
	- input quality thresholds: low median read mapping quality by Mutect QC	50635	50635	0	0.0233388	0.976661	1100.76	2974.51	0	unrealiable input (low median mapping quality)
	! evidence: Main statistical filter of Mutect for the tumor, requiring sufficient statistical evidence, i.e. filter out if there is no sufficient likelihood for the variant in the (initial or relapsed) tumor sample <- Details: only include if the evidence that this variant exists in the tumor sample is sufficient. Based on the log10-likelihood of odds (LOD) by MuTect's statistical model, i.e. as …	50635	26409	0.478444	0.490616	0.509384	574.109	1551.37	0.486778	evidence insufficient (in tumor)
	<- no evidence bias: evidence must not be overrepresented by duplicate reads (that would indicate that only few/one unique molecule carries this variant). (Not suitable for amplicon designs without UMIs, as duplicate reads from independent molecules are typical in this case.)	26409	26409	0	0.490616	0.509384	574.109	1551.37	0	evidence biased (overrepresented duplicate reads)
	<- no evidence bias: evidence for alt allele comes from one read direction only according to Mutect QC	26409	25909	0.0189329	0.50026	0.49974	563.239	1522	0.0203105	evidence biased (only supported by one strand)
	- no artefact: median distance of alt variants from end of reads failed Mutect QC	25909	25758	0.00582809	0.503173	0.496827	559.957	1513.13	0.0132125	artefact (median distance to read end)
	- no artefact: Exclude if alternate alleles in single tandem repeats are polymerase slippage errors (phred(not slippage errors)>=10.0).	25758	24832	0.03595	0.521034	0.478966	539.826	1458.73	0.0478735	artefact (strand bias)
	- no artefact: Exclude variants due to too many alignment artifact as determined by FilterAlignmentArtifacts (FAA) model in GATK4/Mutect2.1.	24832	21918	0.117349	0.57724	0.42276	476.478	1287.55	0.118063	artefact (too many alignment artifact in FAA model)
	- no artefact: Exclude variants supported by significantly biased forward and reverse read counts, as determined by LearnReadOrientationModel (phred>=10.0).	21918	21863	0.00250935	0.578301	0.421699	475.283	1284.32	0.0181503	artefact (strand bias)
	- no artefact: Exclude if alternate alleles are sequencing errors (phred>=10.0).	21863	21769	0.0042995	0.580114	0.419886	473.239	1278.8	0.400309	artefact (strand bias)
	- no artefact: Exclude if alternate alleles are due to read orientation artifacts (phred>=10.0).	21769	21353	0.0191097	0.588138	0.411862	464.196	1254.36	0.130369	artefact (strand bias)
ii) Ressource DBs, germline models
	- not in dbSNP.common: must not be a known common variant in humans according to NCBI/dbSNP (version common_all_20180418.vcf). Note that the Mutect germline ressource filter based on gnomAD has already been applied here, i.e. not much additional filtering is expected by this step.	21353	3117	0.854025	0.939878	0.0601215	67.7609	183.105	0.756204	general germline (common in dbSNP)
	- not in PON: filtered by the panel of normals (PON) that collects common variants of normal samples processed, measured and analyzed by the same pipeline (to also filter pipeline-specific common processing artefacts, if any). <- Details: exclude if >=2 distinct patients had this variant in their normal sample (at the same position with the same base change). Occurrence checks are computed for ge…	3117	1115	0.642284	0.978494	0.0215064	24.2391	65.4997	0.56964	project-specific germline or artefact (according to PON)
	- rescue if in clinVar.pathogenic: if the variant has passed all pre-annotation filters and has known associations with pathogenicity according to NCBI/ClinVar (version clinvar_20180429.vcf), rescue it if it has been filtered out until now to enable further manual examination. Later filter steps might still filter it out again.	1115	1173	-0.0520179	0.977375	0.0226251	25.5	68.9068	0	rescued for review (clinVar/pathogenic)
	- rescue if in COSMIC.coding: if the variant has passed all pre-annotation filters and is a known somatic coding variant according to COSMIC (version v85 GRCh38 vMai2018) in at least 5 independent patient samples, rescue it if it has been filtered out until now to enable further manual examination. As COSMIC also contains germline variants (false positives from studies based on unpaired samples),…	1173	2376	-1.02558	0.954171	0.0458289	51.6522	139.576	0	rescued for review (>=5x COSMIC/coding)
	! no high germline risk: Main statistical filter of Mutect for the sample-specific germline risk of variants, requiring that the paired normal (if available) must equal the reference allele with sufficient likelihood. Utilizes population allele frequencies from the EXAC-based gnomAD germline ressource. The sensitivity/specificity trade-off of this filter has been optimized in 2019-03 based on a l…	2376	762	0.679293	0.985302	0.0146977	16.5652	44.763	0.5924	sample-specific germline risk (by Mutect)
	- no artefact in paired normal: If a paired normal is available and an allele is found in the normal by the *somatic* likelihoods model, its variants are excluded. This model is different from the normal likelihood that goes into the germline model, which makes a diploid assumption (harder to meet the likelihood threshold). Here we compute the normal likelihood as if it were a tumor in order to d…	762	762	0	0.985302	0.0146977	16.5652	44.763	0	sample-specific artefact risk (according to paired normal)
	- cross subject calling consistency: if the identical variant has been filtered out in >=2 other subjects due to germline risk by Mutect's statistical model. This is particularly important to restore calling consistency in projects with many tumor samples without paired normals, because Mutect's germline risk filter only can see the information of individual samples and may sometimes not call a S…	762	709	0.0695538	0.986325	0.0136754	15.413	41.6496	0.45202	filtered for cross subject calling consistency
	- rescue from general germline ressources or Mutect's germline risk model, if confirmed somatic elsewhere in this project: The Mutect germline risk model may filter a variant as germline from an unpaired sample if this is likely given the variant's allele frequency and the population allele frequency of the variant (based on gnomAD). From a single-sample perspective this may be correct, but if th…	709	709	0	0.986325	0.0136754	15.413	41.6496	0	rescued (somatic in paired tumors of project)
iii) Biological impact and specificity
	- biological impact: variant must be in a coding region that can affect translation <- Details: only include if this variant is located in the CDS of a gene (including CDS start/stop) or at a splicing site. #initialValue=NaN	709	345	0.513399	0.993346	0.00665445	7.5	20.2667	0.863989	biological impact (cannot affect translation)
	- biolocigal impact: filter variants that are synonymous on protein level, i.e. where the alternate allele still leads to the identical amino acid sequence if translated into a protein	345	295	0.144928	0.99431	0.00569004	6.41304	17.3295	0.075497	biological impact (synonymous on protein level)
	- biological impact: must occur with biologically relevant allele frequency (>=5%)	295	222	0.247458	0.995718	0.00428199	4.82609	13.0412	0.155039	biological impact (allele frequency <5%)
	- research focus and comparable sensitivity: Variant must have occurred in one of the genes targeted by the chosen DNA-seq library. This is also useful to avoid possible sensitivity bias between analyzed samples, as the reads coverage of additionally measured but not targeted genes is in general lower and more volatile between samples. <- Details: only include if this variant has occurred inside …	222	222	0	0.995718	0.00428199	4.82609	13.0412	0.162857	excluded by research focus (DNA-seq library)
iv) Additional informative filters (can no longer reduce mutation calls, just warning flags for review)
	- common minimal power: Require a minimum effective coverage in of >=20x in the tumor sample as common baseline sensitivity	222	220	0.00900901	0.995757	0.00424342	4.78261	12.9237	0.250439	tumor coverage insufficient
	- warning/possible artefact: Too many alternate alleles were statistically significant at this site according to Mutect, indicating a possible artefact. Multiple various variants at the same position are very unlikely due to low mutation rate and usually indicate sequencing errors. Only trust this variant if it also occurred in independent samples.	220	215	0.0227273	0.995853	0.00414698	4.67391	12.63	0.0865657	warning(multiallelic site)
	- warning/possible artefact: Flagged in a postprocessing pass, as the variant is near another variant of the same haplotype that was filtered by Mutect. Only trust this variant if it also occurred in independent samples.	215	151	0.297674	0.997087	0.00291253	3.28261	8.87036	0.264944	warning(haplotype failed QC)
	- warning/possible artefact: Multiple events clustered at this location in the tumor sample according to Mutect, possibly indicating a measurement artefact. Only trust this variant if it also occurred in independent samples.	151	123	0.18543	0.997628	0.00237246	2.67391	7.22552	0.401042	warning(clustered events in tumor)
