# Supplementary material for: Molecular profiling of EBV associated diffuse large B-cell lymphoma
Source: Leukemia. 2023 Jan 5;37(3):670–9. doi: 10.1038/s41375-022-01804-w (PMC9991915; doi:10.1038/s41375-022-01804-w)
Supplement: Supplementary file 6 — Supplementary Table 6 [file 41375_2022_1804_MOESM6_ESM.zip › Supplementary Table 6.xlsx]

## Sheet: Explanations and metadata
2021=EBV-DLBCL=DNA-seq CNAs / column explanations:
Location
chromosome	The chromosome on which this event is located.
cytoband	The chromosome staining region in which this event is located.
GISTIC CNA
type	The aberration type, as given by GISTIC (amp or del).
GISTIC class	The aberration class by GISTIC (arm-level events or focal peaks).
FDR	The false discovery rate for this CNA event. (In case of a peak event, before removing segments shared with higher peaks.)
FDR.residual	The false discovery rate for this peak event after removing segments shared with higher peaks.
Interval
GISTIC region
region start pos	The start position of this CNA event on this chromosome in base pairs for the GISTIC region, i.e. the interval around the peak for which the q value of observed aberrations at probe positions is less than the configured threshold 0.10.
region end pos	The end position of this CNA event on this chromosome in base pairs for the GISTIC region, i.e. the interval around the peak for which the q value of observed aberrations at probe positions is less than the configured threshold 0.10.
GISTIC CI
75%-CI start pos	The start position of this CNA event on this chromosome in base pairs for the GISTIC wide peak interval, i.e. the interval containing the target gene of this CNA with 75.0% confidence. (Not available for arm-level events.)
75%-CI end pos	The end position of this CNA event on this chromosome in base pairs for the GISTIC wide peak interval, i.e. the interval containing the target gene of this CNA with 75.0% confidence. (Not available for arm-level events.)
GISTIC MCR peak
cytoband for peak start pos	The start cytoband of this CNA event on this chromosome in base pairs for the robust peak interval. (Not available for arm-level events.)
cytoband for peak end pos	The end cytoband of this CNA event on this chromosome in base pairs for the robust peak interval. (Not available for arm-level events.)
narrow peak (MCR) start pos	The start position of this CNA event on this chromosome in base pairs for the GISTIC narrow peak interval, i.e. the interval with the highest cohort frequency within the confidence interval corresponding to the MCR (minimal common region).
narrow peak (MCR) end pos	The end position of this CNA event on this chromosome in base pairs for the GISTIC narrow peak interval, i.e. the interval with the highest cohort frequency within the confidence interval corresponding to the MCR (minimal common region).
Genes
#genes	The total number of genes in the robust peak region.
RefSeq genes	Genes in the robustly extended MCR peak region from the best RefSeq annotation DB.
other genes	Genes in the robustly extended MCR peak region from other annotation sources. Contains immunoglobulin genes whose protein product requires DNA rearrangement.
COSMIC Cancer Gene Census	Genes the robustly extended MCR peak region in the COSMIC Cancer Gene Census (downloaded 2019-11-21 from https://cancer.sanger.ac.uk/cosmic/download).
VDJ region? (masked in plots)	If this region contains more non-BestRefSeq IG* genes that RefSeq genes, it is masked as a VDJ region (peak not visible in plots!).
Aggregation over 46 SNP samples
Amplification
#samples	The average number of samples of this subcohort in the robust peak region passing ASCAT QC and showing an amplification here.
avg. probe-level amp freq.	The subcohort frequency showing an amplification here (computed based on all samples passing ASCAT QC, AVERAGED over all SNP probes in the interval, i.e. more narrow sub-intervals may have higher frequencies).
Gain
#samples	The average number of samples of this subcohort in the robust peak region passing ASCAT QC and showing a gain here.
avg. probe-level gain freq.	The subcohort frequency showing a gain here (computed based on all samples passing ASCAT QC, AVERAGED over all SNP probes in the interval, i.e. more narrow sub-intervals may have higher frequencies).
Normal
#samples	The average number of samples of this subcohort in the robust peak region passing ASCAT QC having normal copy number here.
avg. probe-level normal freq.	The subcohort frequency having normal copy number here (computed based on all samples passing ASCAT QC, AVERAGED over all SNP probes in the interval, i.e. more narrow sub-intervals may have higher frequencies).
LOH
#samples	The average number of samples of this subcohort in the robust peak region passing ASCAT QC and showing loss of heterozygosity here.
avg. probe-level LOH freq.	The subcohort frequency showing a loss of heterozygosity here (computed based on all samples passing ASCAT QC, AVERAGED over all SNP probes in the interval, i.e. more narrow sub-intervals may have higher frequencies).
Deletion
#samples	The average number of samples of this subcohort in the robust peak region passing ASCAT QC and showing a deletion here.
avg. probe-level del freq.	The subcohort frequency showing a deletion here (computed based on all samples passing ASCAT QC, AVERAGED over all SNP probes in the interval, i.e. more narrow sub-intervals may have higher frequencies).
Loss
#samples	The average number of samples of this subcohort in the robust peak region passing ASCAT QC and showing a (double) loss here.
avg. probe-level loss freq.	The subcohort frequency showing a (double) loss here (computed based on all samples passing ASCAT QC, AVERAGED over all SNP probes in the interval, i.e. more narrow sub-intervals may have higher frequencies).
Gain or amp.
#samples	The average number of samples of this subcohort in the robust peak region passing ASCAT QC and showing an amplification or a gain here.
avg. probe-level amp freq.	The subcohort frequency showing an amplification or a gain here (computed based on all samples passing ASCAT QC, AVERAGED over all SNP probes in the interval, i.e. more narrow sub-intervals may have higher frequencies). As averaging may overestimate frequencies if you ask whether the full arm is missing or amplified, use GISTIC's estimation for arm level events.
focal-level amp freq. by Gistic	Gistic logic for computing focal-level frequencies for amplifications (only available combined with gains).
arm-level amp freq. by Gistic	Gistic logic for computing full arm-level frequencies for amplifications (only available combined with gains). Use these frequencies (as in the plot for arm level events) instead of avaraging aberrated sample counts in the arm interval, because averaging may overestimate frequencies if you ask whether the full arm is missing or amplified.
LOH, del, loss
#samples	The average number of samples of this subcohort in the robust peak region passing ASCAT QC and showing a loss, deletion or LOH here.
avg. probe-level del freq.	The subcohort frequency showing a loss, deletion or LOH here (computed based on all samples passing ASCAT QC, AVERAGED over all SNP probes in the interval, i.e. more narrow sub-intervals potentially may have higher frequencies). As averaging may overestimate frequencies if you ask whether the full arm is missing or amplified, use GISTIC's estimation for arm level events.
focal-level del freq. by Gistic	Gistic logic for computing focal-level frequencies for deletions (only available combined with losses, ignorant of LOHs).
arm-level del freq. by Gistic	Gistic logic for computing full arm-level frequencies for deletions (only available combined with losses, ignorant of LOHs). Use these frequencies (as in the plot for arm level events) instead of avaraging aberrated sample counts in the arm interval, because averaging may overestimate frequencies if you ask whether the full arm is missing or amplified.
Samples
46 in CNA subcohort
LY002.TI.r1.FFPE.SNP type	The aberration class this sample has here (majority vote over all SNP probes in the interval).
LY002.TI.r1.FFPE.SNP #major	The number of copies of the major allele this sample has here (average over all SNP probes in the interval).
LY002.TI.r1.FFPE.SNP #minor	The number of copies of the minor allele this sample has here (average over all SNP probes in the interval).
LY004.TI.r1.FFPE.SNP type	The aberration class this sample has here (majority vote over all SNP probes in the interval).
LY004.TI.r1.FFPE.SNP #major	The number of copies of the major allele this sample has here (average over all SNP probes in the interval).
LY004.TI.r1.FFPE.SNP #minor	The number of copies of the minor allele this sample has here (average over all SNP probes in the interval).
LY005.TI.FFPE.SNP type	The aberration class this sample has here (majority vote over all SNP probes in the interval).
LY005.TI.FFPE.SNP #major	The number of copies of the major allele this sample has here (average over all SNP probes in the interval).
LY005.TI.FFPE.SNP #minor	The number of copies of the minor allele this sample has here (average over all SNP probes in the interval).
LY007.TI.FFPE.SNP type	The aberration class this sample has here (majority vote over all SNP probes in the interval).
LY007.TI.FFPE.SNP #major	The number of copies of the major allele this sample has here (average over all SNP probes in the interval).
LY007.TI.FFPE.SNP #minor	The number of copies of the minor allele this sample has here (average over all SNP probes in the interval).
LY008.TI.FFPE.SNP type	The aberration class this sample has here (majority vote over all SNP probes in the interval).
LY008.TI.FFPE.SNP #major	The number of copies of the major allele this sample has here (average over all SNP probes in the interval).
LY008.TI.FFPE.SNP #minor	The number of copies of the minor allele this sample has here (average over all SNP probes in the interval).
LY013.TI.FFPE.SNP type	The aberration class this sample has here (majority vote over all SNP probes in the interval).
LY013.TI.FFPE.SNP #major	The number of copies of the major allele this sample has here (average over all SNP probes in the interval).
LY013.TI.FFPE.SNP #minor	The number of copies of the minor allele this sample has here (average over all SNP probes in the interval).
LY016.TI.FFPE.SNP type	The aberration class this sample has here (majority vote over all SNP probes in the interval).
LY016.TI.FFPE.SNP #major	The number of copies of the major allele this sample has here (average over all SNP probes in the interval).
LY016.TI.FFPE.SNP #minor	The number of copies of the minor allele this sample has here (average over all SNP probes in the interval).
LY019.TI.FFPE.SNP type	The aberration class this sample has here (majority vote over all SNP probes in the interval).
LY019.TI.FFPE.SNP #major	The number of copies of the major allele this sample has here (average over all SNP probes in the interval).
LY019.TI.FFPE.SNP #minor	The number of copies of the minor allele this sample has here (average over all SNP probes in the interval).
LY021.TI.FFPE.SNP type	The aberration class this sample has here (majority vote over all SNP probes in the interval).
LY021.TI.FFPE.SNP #major	The number of copies of the major allele this sample has here (average over all SNP probes in the interval).
LY021.TI.FFPE.SNP #minor	The number of copies of the minor allele this sample has here (average over all SNP probes in the interval).
LY024.TI.FFPE.SNP type	The aberration class this sample has here (majority vote over all SNP probes in the interval).
LY024.TI.FFPE.SNP #major	The number of copies of the major allele this sample has here (average over all SNP probes in the interval).
LY024.TI.FFPE.SNP #minor	The number of copies of the minor allele this sample has here (average over all SNP probes in the interval).
LY025.TI.FFPE.SNP type	The aberration class this sample has here (majority vote over all SNP probes in the interval).
LY025.TI.FFPE.SNP #major	The number of copies of the major allele this sample has here (average over all SNP probes in the interval).
LY025.TI.FFPE.SNP #minor	The number of copies of the minor allele this sample has here (average over all SNP probes in the interval).
LY026.TI.FFPE.SNP type	The aberration class this sample has here (majority vote over all SNP probes in the interval).
LY026.TI.FFPE.SNP #major	The number of copies of the major allele this sample has here (average over all SNP probes in the interval).
LY026.TI.FFPE.SNP #minor	The number of copies of the minor allele this sample has here (average over all SNP probes in the interval).
LY027.TI.FFPE.SNP type	The aberration class this sample has here (majority vote over all SNP probes in the interval).
LY027.TI.FFPE.SNP #major	The number of copies of the major allele this sample has here (average over all SNP probes in the interval).
LY027.TI.FFPE.SNP #minor	The number of copies of the minor allele this sample has here (average over all SNP probes in the interval).
LY031.TI.FFPE.SNP type	The aberration class this sample has here (majority vote over all SNP probes in the interval).
LY031.TI.FFPE.SNP #major	The number of copies of the major allele this sample has here (average over all SNP probes in the interval).
LY031.TI.FFPE.SNP #minor	The number of copies of the minor allele this sample has here (average over all SNP probes in the interval).
LY032.TI.FFPE.SNP type	The aberration class this sample has here (majority vote over all SNP probes in the interval).
LY032.TI.FFPE.SNP #major	The number of copies of the major allele this sample has here (average over all SNP probes in the interval).
LY032.TI.FFPE.SNP #minor	The number of copies of the minor allele this sample has here (average over all SNP probes in the interval).
LY033.TI.FFPE.SNP type	The aberration class this sample has here (majority vote over all SNP probes in the interval).
LY033.TI.FFPE.SNP #major	The number of copies of the major allele this sample has here (average over all SNP probes in the interval).
LY033.TI.FFPE.SNP #minor	The number of copies of the minor allele this sample has here (average over all SNP probes in the interval).
LY034.TI.FFPE.SNP type	The aberration class this sample has here (majority vote over all SNP probes in the interval).
LY034.TI.FFPE.SNP #major	The number of copies of the major allele this sample has here (average over all SNP probes in the interval).
LY034.TI.FFPE.SNP #minor	The number of copies of the minor allele this sample has here (average over all SNP probes in the interval).
LY035.TI.FFPE.SNP type	The aberration class this sample has here (majority vote over all SNP probes in the interval).
LY035.TI.FFPE.SNP #major	The number of copies of the major allele this sample has here (average over all SNP probes in the interval).
LY035.TI.FFPE.SNP #minor	The number of copies of the minor allele this sample has here (average over all SNP probes in the interval).
LY036.TI.FFPE.SNP type	The aberration class this sample has here (majority vote over all SNP probes in the interval).
LY036.TI.FFPE.SNP #major	The number of copies of the major allele this sample has here (average over all SNP probes in the interval).
LY036.TI.FFPE.SNP #minor	The number of copies of the minor allele this sample has here (average over all SNP probes in the interval).
LY037.TI.FFPE.SNP type	The aberration class this sample has here (majority vote over all SNP probes in the interval).
LY037.TI.FFPE.SNP #major	The number of copies of the major allele this sample has here (average over all SNP probes in the interval).
LY037.TI.FFPE.SNP #minor	The number of copies of the minor allele this sample has here (average over all SNP probes in the interval).
LY039.TI.FFPE.SNP type	The aberration class this sample has here (majority vote over all SNP probes in the interval).
LY039.TI.FFPE.SNP #major	The number of copies of the major allele this sample has here (average over all SNP probes in the interval).
LY039.TI.FFPE.SNP #minor	The number of copies of the minor allele this sample has here (average over all SNP probes in the interval).
LY040.TI.FFPE.SNP type	The aberration class this sample has here (majority vote over all SNP probes in the interval).
LY040.TI.FFPE.SNP #major	The number of copies of the major allele this sample has here (average over all SNP probes in the interval).
LY040.TI.FFPE.SNP #minor	The number of copies of the minor allele this sample has here (average over all SNP probes in the interval).
LY042.TI.FFPE.SNP type	The aberration class this sample has here (majority vote over all SNP probes in the interval).
LY042.TI.FFPE.SNP #major	The number of copies of the major allele this sample has here (average over all SNP probes in the interval).
LY042.TI.FFPE.SNP #minor	The number of copies of the minor allele this sample has here (average over all SNP probes in the interval).
LY044.TI.FFPE.SNP type	The aberration class this sample has here (majority vote over all SNP probes in the interval).
LY044.TI.FFPE.SNP #major	The number of copies of the major allele this sample has here (average over all SNP probes in the interval).
LY044.TI.FFPE.SNP #minor	The number of copies of the minor allele this sample has here (average over all SNP probes in the interval).
LY045.TI.FFPE.SNP type	The aberration class this sample has here (majority vote over all SNP probes in the interval).
LY045.TI.FFPE.SNP #major	The number of copies of the major allele this sample has here (average over all SNP probes in the interval).
LY045.TI.FFPE.SNP #minor	The number of copies of the minor allele this sample has here (average over all SNP probes in the interval).
LY049.TI.FFPE.SNP type	The aberration class this sample has here (majority vote over all SNP probes in the interval).
LY049.TI.FFPE.SNP #major	The number of copies of the major allele this sample has here (average over all SNP probes in the interval).
LY049.TI.FFPE.SNP #minor	The number of copies of the minor allele this sample has here (average over all SNP probes in the interval).
LY050.TI.FFPE.SNP type	The aberration class this sample has here (majority vote over all SNP probes in the interval).
LY050.TI.FFPE.SNP #major	The number of copies of the major allele this sample has here (average over all SNP probes in the interval).
LY050.TI.FFPE.SNP #minor	The number of copies of the minor allele this sample has here (average over all SNP probes in the interval).
LY051.TI.FFPE.SNP type	The aberration class this sample has here (majority vote over all SNP probes in the interval).
LY051.TI.FFPE.SNP #major	The number of copies of the major allele this sample has here (average over all SNP probes in the interval).
LY051.TI.FFPE.SNP #minor	The number of copies of the minor allele this sample has here (average over all SNP probes in the interval).
LY053.TI.FFPE.SNP type	The aberration class this sample has here (majority vote over all SNP probes in the interval).
LY053.TI.FFPE.SNP #major	The number of copies of the major allele this sample has here (average over all SNP probes in the interval).
LY053.TI.FFPE.SNP #minor	The number of copies of the minor allele this sample has here (average over all SNP probes in the interval).
LY054.TI.FFPE.SNP type	The aberration class this sample has here (majority vote over all SNP probes in the interval).
LY054.TI.FFPE.SNP #major	The number of copies of the major allele this sample has here (average over all SNP probes in the interval).
LY054.TI.FFPE.SNP #minor	The number of copies of the minor allele this sample has here (average over all SNP probes in the interval).
LY055.TI.FFPE.SNP type	The aberration class this sample has here (majority vote over all SNP probes in the interval).
LY055.TI.FFPE.SNP #major	The number of copies of the major allele this sample has here (average over all SNP probes in the interval).
LY055.TI.FFPE.SNP #minor	The number of copies of the minor allele this sample has here (average over all SNP probes in the interval).
LY057.TI.FFPE.SNP type	The aberration class this sample has here (majority vote over all SNP probes in the interval).
LY057.TI.FFPE.SNP #major	The number of copies of the major allele this sample has here (average over all SNP probes in the interval).
LY057.TI.FFPE.SNP #minor	The number of copies of the minor allele this sample has here (average over all SNP probes in the interval).
LY058.TI.FFPE.SNP type	The aberration class this sample has here (majority vote over all SNP probes in the interval).
LY058.TI.FFPE.SNP #major	The number of copies of the major allele this sample has here (average over all SNP probes in the interval).
LY058.TI.FFPE.SNP #minor	The number of copies of the minor allele this sample has here (average over all SNP probes in the interval).
LY059.TI.FFPE.SNP type	The aberration class this sample has here (majority vote over all SNP probes in the interval).
LY059.TI.FFPE.SNP #major	The number of copies of the major allele this sample has here (average over all SNP probes in the interval).
LY059.TI.FFPE.SNP #minor	The number of copies of the minor allele this sample has here (average over all SNP probes in the interval).
LY063.TI.FFPE.SNP type	The aberration class this sample has here (majority vote over all SNP probes in the interval).
LY063.TI.FFPE.SNP #major	The number of copies of the major allele this sample has here (average over all SNP probes in the interval).
LY063.TI.FFPE.SNP #minor	The number of copies of the minor allele this sample has here (average over all SNP probes in the interval).
LY064.TI.FFPE.SNP type	The aberration class this sample has here (majority vote over all SNP probes in the interval).
LY064.TI.FFPE.SNP #major	The number of copies of the major allele this sample has here (average over all SNP probes in the interval).
LY064.TI.FFPE.SNP #minor	The number of copies of the minor allele this sample has here (average over all SNP probes in the interval).
LY065.TI.FFPE.SNP type	The aberration class this sample has here (majority vote over all SNP probes in the interval).
LY065.TI.FFPE.SNP #major	The number of copies of the major allele this sample has here (average over all SNP probes in the interval).
LY065.TI.FFPE.SNP #minor	The number of copies of the minor allele this sample has here (average over all SNP probes in the interval).
LY075.TI.FFPE.SNP type	The aberration class this sample has here (majority vote over all SNP probes in the interval).
LY075.TI.FFPE.SNP #major	The number of copies of the major allele this sample has here (average over all SNP probes in the interval).
LY075.TI.FFPE.SNP #minor	The number of copies of the minor allele this sample has here (average over all SNP probes in the interval).
LY076.TI.FFPE.SNP type	The aberration class this sample has here (majority vote over all SNP probes in the interval).
LY076.TI.FFPE.SNP #major	The number of copies of the major allele this sample has here (average over all SNP probes in the interval).
LY076.TI.FFPE.SNP #minor	The number of copies of the minor allele this sample has here (average over all SNP probes in the interval).
LY081.TI.FFPE.SNP type	The aberration class this sample has here (majority vote over all SNP probes in the interval).
LY081.TI.FFPE.SNP #major	The number of copies of the major allele this sample has here (average over all SNP probes in the interval).
LY081.TI.FFPE.SNP #minor	The number of copies of the minor allele this sample has here (average over all SNP probes in the interval).
LY082.TI.FFPE.SNP type	The aberration class this sample has here (majority vote over all SNP probes in the interval).
LY082.TI.FFPE.SNP #major	The number of copies of the major allele this sample has here (average over all SNP probes in the interval).
LY082.TI.FFPE.SNP #minor	The number of copies of the minor allele this sample has here (average over all SNP probes in the interval).
LY083.TI.FFPE.SNP type	The aberration class this sample has here (majority vote over all SNP probes in the interval).
LY083.TI.FFPE.SNP #major	The number of copies of the major allele this sample has here (average over all SNP probes in the interval).
LY083.TI.FFPE.SNP #minor	The number of copies of the minor allele this sample has here (average over all SNP probes in the interval).
LY084.TI.FFPE.SNP type	The aberration class this sample has here (majority vote over all SNP probes in the interval).
LY084.TI.FFPE.SNP #major	The number of copies of the major allele this sample has here (average over all SNP probes in the interval).
LY084.TI.FFPE.SNP #minor	The number of copies of the minor allele this sample has here (average over all SNP probes in the interval).
LY088.TI.FFPE.SNP type	The aberration class this sample has here (majority vote over all SNP probes in the interval).
LY088.TI.FFPE.SNP #major	The number of copies of the major allele this sample has here (average over all SNP probes in the interval).
LY088.TI.FFPE.SNP #minor	The number of copies of the minor allele this sample has here (average over all SNP probes in the interval).
LY089.TI.FFPE.SNP type	The aberration class this sample has here (majority vote over all SNP probes in the interval).
LY089.TI.FFPE.SNP #major	The number of copies of the major allele this sample has here (average over all SNP probes in the interval).
LY089.TI.FFPE.SNP #minor	The number of copies of the minor allele this sample has here (average over all SNP probes in the interval).
LY090.TI.FFPE.SNP type	The aberration class this sample has here (majority vote over all SNP probes in the interval).
LY090.TI.FFPE.SNP #major	The number of copies of the major allele this sample has here (average over all SNP probes in the interval).
LY090.TI.FFPE.SNP #minor	The number of copies of the minor allele this sample has here (average over all SNP probes in the interval).

## Sheet: SCNAs in EBV-DLBCL
Common CNAs (found in 46 EBV-DLBCL subjects having a SNP microarry measurement)
Location	Chromosome	Cytoband	GISTIC CNA	Type	GISTIC class	FDR	FDR.residual	Interval	GISTIC region	Region start pos	Region end pos	GISTIC CI	75%-CI start pos	75%-CI end pos	GISTIC MCR peak	Cytoband for peak start pos	Cytoband for peak end pos	Narrow peak (MCR) start pos	Narrow peak (MCR) end pos	Genes	#genes	RefSeq genes	Other genes	COSMIC Cancer Gene Census	VDJ region? (masked in plots)	Aggregation over 46 SNP samples	Amplification	#samples	Avg. probe-level amp freq.	Gain	#samples	Avg. probe-level gain freq.	Normal	#samples	Avg. probe-level normal freq.	LOH	#samples	Avg. probe-level LOH freq.	Deletion	#samples	Avg. probe-level del freq.	Loss	#samples	Avg. probe-level loss freq.	Gain or amp.	#samples	Avg. probe-level amp freq.	Focal-level amp freq. by Gistic	Arm-level amp freq. by Gistic
	(desc...)	(desc...)		(desc...)	(desc...)	(desc...)	(desc...)			(desc...)	(desc...)		(desc...)	(desc...)		(desc...)	(desc...)	(desc...)	(desc...)		(desc...)	(desc...)	(desc...)	(desc...)	(desc...)			(desc...)	(desc...)		(desc...)	(desc...)		(desc...)	(desc...)		(desc...)	(desc...)		(desc...)	(desc...)		(desc...)	(desc...)		(desc...)	(desc...)	(desc...)	(desc...)
	14	14q11.2		del	Peak	1.5902e-19	1.5902e-19			21865765	22623201		22235012	22465665		14q11.2	14q11.2	22244952	22461815		55	LOC105370401	TRA, TRAJ47, TRAJ48, TRAJ49, TRAJ50, TRAJ52, TRAJ53, TRAJ54, TRAJ56, TRAJ57, TRAJ58, TRAJ59, TRAJ61, TRAV12-3, TRAV13-2, TRAV14DV4, TRAV16, TRAV17, TRAV18, TRAV19, TRAV20, TRAV21, TRAV22, TRAV23DV6, TRAV24, TRAV25, TRAV26-1, TRAV26-2, TRAV27, TRAV29DV5, TRAV30, TRAV34, TRAV35, TRAV36DV7, TRAV38-1, TRAV38-2DV8, TRAV39, TRAV40, TRAV41, TRAV8-6, TRAV8-7, TRAV9-2, TRD, TRDC, TRDD1, TRDD2, TRDD3, TRDJ…	TRA, TRD	TRUE			0.275591	0.0059911		1.08661	0.023622		26.1417	0.568299		0	0		2.45669	0.0534064		16.0394	0.348682		1.3622	0.0296131	0.0434783
	14	14q32.33		del	Peak	9.2676e-19	9.2676e-19			105648386	107043718		105876668	105932455		14q32.33	14q32.33	105880706	105931914		67	FAM30A, LINC00226, MIR4507, MIR4537, MIR4538, MIR4539	IGH, IGHD, IGHD1-1, IGHD1-14, IGHD1-20, IGHD1-26, IGHD1-7, IGHD2-15, IGHD2-2, IGHD2-21, IGHD2-8, IGHD3-10, IGHD3-16, IGHD3-22, IGHD3-3, IGHD3-9, IGHD4-11, IGHD4-17, IGHD4-23, IGHD4-4, IGHD5-12, IGHD5-18, IGHD5-24, IGHD5-5, IGHD6-13, IGHD6-19, IGHD6-25, IGHD6-6, IGHD7-27, IGHG1, IGHG3, IGHJ1, IGHJ2, IGHJ3, IGHJ4, IGHJ5, IGHJ6, IGHM, IGHV1-18, IGHV1-2, IGHV1-24, IGHV1-3, IGHV2-26, IGHV2-5, IGHV3-11…	IGH	TRUE			0.407407	0.00885668		3.12963	0.0680354		28.6019	0.621779		0	0		4.23148	0.0919887		9.62963	0.20934		3.53704	0.0768921	0.0217391
	2	2p11.2		del	Peak	9.7499e-10	9.7499e-10			88839119	89155276		88874349	89003233		2p11.2	2p11.2	88879260	88993332		20		IGK, IGKC, IGKJ1, IGKJ2, IGKJ3, IGKJ4, IGKJ5, IGKV1-12, IGKV1-13, IGKV1-16, IGKV1-17, IGKV1-5, IGKV1-6, IGKV1-8, IGKV1-9, IGKV3-11, IGKV3-15, IGKV3-7, IGKV4-1, IGKV5-2	IGK	TRUE			0	0		1.16667	0.0253623		33.6429	0.731366		0.619048	0.0134576		7.21429	0.156832		3.35714	0.0729814		1.16667	0.0253623	0.0217391
	6	6p25.3		amp	Peak	7.5103e-07	7.5103e-07			1	647405		1	225043		6p25.3	6p25.3	1	211940		5	DUSP22, EXOC2, IRF4, LINC00266-3, LOC285766		IRF4	FALSE			1.70213	0.0370028		11.7872	0.256244		28.5106	0.619796		1	0.0217391		0	0		3	0.0652174		13.4894	0.293247	0.347826
	9	9p24.1		amp	Peak	2.0716e-07	9.9582e-07			3910191	7316249		5418192	5498515		9p24.1	9p24.1	5429109	5488001		19	CD274, ERMP1, GLDC, IL33, INSL4, INSL6, JAK2, KDM4C, KIAA2026, MIR4665, MLANA, PDCD1LG2, PLGRKT, RANBP6, RIC1, RLN1, RLN2, TPD52L3, UHRF2		CD274, JAK2, PDCD1LG2	FALSE			3.85776	0.0838643		4.24138	0.0922039		36.9009	0.802193		0	0		0	0		1	0.0217391		8.09914	0.176068	0.195652
	4	4q24		amp	Peak	4.6702e-06	6.6987e-05			101559566	101972165		101695010	101918129		4q24	4q24	101721188	101897802		5	BANK1, FLJ20021, MIR1255A, PPP3CA, SLC39A8			FALSE			1.94366	0.0422535		5.95775	0.129516		37.0986	0.806491		1	0.0217391		0	0		0	0		7.90141	0.17177	0.23913
	11	11q14.1		amp	Peak	6.9976e-05	6.9976e-05			82808135	83052529		82849404	82932717		11q14.1	11q14.1	82869787	82916987		5	DDIAS, FAM181B, PRCP, RAB30, SNORA70E			FALSE			1.3	0.0282609		6.2	0.134783		36.9	0.802174		0	0		0	0		1.6	0.0347826		7.5	0.163043	0.23913
	3	3p14.1		amp	Peak	0.00010339	0.00010339			67580764	68205255		67736501	67843710		3p14.1	3p14.1	67747359	67829129		9	EOGT, FAM19A1, FAM19A4, LOC105377146, MIR3136, SUCLG2, SUCLG2-AS1, TMF1, UBA3			FALSE			1.2233	0.0265935		7.69903	0.16737		36.2039	0.787041		0.873786	0.0189954		0	0		0	0		8.92233	0.193964	0.26087
	4	4q24		amp	Peak	5.8005e-06	0.00010947			104230404	104469007		104208039	104361512		4q24	4q24	104230404	104352631		2	CXXC4, CXXC4-AS1			FALSE			0.509804	0.0110827		7.09804	0.154305		37.3922	0.812873		1	0.0217391		0	0		0	0		7.60784	0.165388	0.26087
	6	6q21		amp	Peak	0.00027788	0.00027788			105902851	106077280		105949874	106060764		6q21	6q21	105959125	106054756		3	ATG5, CRYBG1, PRDM1		PRDM1	FALSE			0.342857	0.00745342		6.45714	0.140373		33.1	0.719565		0	0		0	0		6.1	0.132609		6.8	0.147826	0.217391
	10	10q21.2		amp	Peak	0.00038321	0.00038321			61727687	62137692		61746999	62101840		10q21.2	10q21.2	61761330	62081370		3	ARID5B, CABCOCO1, RTKN2			FALSE			3.13889	0.0682367		5.80556	0.126208		37.0556	0.805556		0	0		0	0		0	0		8.94444	0.194444	0.217391
	3	3p25.1		amp	Peak	0.00086702	0.0019295			13368585	13496094		13345690	13471760		3p25.1	3p25.1	13368585	13451730		1	NUP210			FALSE			3.6	0.0782609		3.4	0.073913		38	0.826087		0	0		0	0		1	0.0217391		7	0.152174	0.173913
	2	2q31.3		amp	Peak	0.0038434	0.0038434			180997853	181247505		180997853	181124181		2q31.3	2q31.3	181007089	181105203		3	LINC01934, SCHLAP1, UBE2E3			FALSE			2.82609	0.0614367		5.21739	0.113422		36.9565	0.803403		0	0		0	0		1	0.0217391		8.04348	0.174858	0.217391
	11	11q24.3		amp	Peak	0.0038434	0.0038434			128015141	128774094		128365558	128519495		11q24.3	11q24.3	128399950	128516010		7	ETS1, FLI1, LINC02098, LOC101929517, LOC101929538, MIR6090, SENCR		FLI1	FALSE			1.44961	0.0315133		6.69767	0.145602		36.8527	0.801146		0	0		0	0		1	0.0217391		8.14729	0.177115	0.195652
	2	2p16.1		amp	Peak	0.0066844	0.0066844			58123398	58894954		58390628	58552553		2p16.1	2p16.1	58402618	58538148		9	BCL11A, CCDC85A, FANCL, LINC01122, LINC01793, LINC01795, MIR4432, MIR4432HG, VRK2		BCL11A	FALSE			0.0284698	0.000618908		9.02847	0.196271		36.9431	0.80311		0	0		0	0		0	0		9.05694	0.19689	0.217391
	3	3p24.3		amp	Peak	0.0038434	0.0076765			17131924	17384339		17177470	17353122		3p24.3	3p24.3	17191144	17326253		5	LOC105376975, LOC339862, SATB1, SATB1-AS1, TBC1D5			FALSE			1.23333	0.0268116		6.44167	0.140036		37.225	0.809239		0.175	0.00380435		0	0		0.925	0.0201087		7.675	0.166848	0.217391
	11	11p15.3		del	Peak	0.0084911	0.0084911			12019950	13027660		11998480	12997670		11p15.4	11p15.2	12080205	12643282		22	ARNTL, BTBD10, CSNK2A3, DKK3, FAR1, GALNT18, LINC00958, LINC02545, LINC02547, LINC02548, LOC101928132, MICAL2, MICALCL, MIR4299, MIR6124, MIR8070, PARVA, PTH, RASSF10, SPON1, TEAD1, USP47			FALSE			0	0		0	0		38.7081	0.841481		0	0		0	0		7.29187	0.158519		0	0	0
	1	1q24.3		amp	Peak	0.014123	0.026915			172685238	172929236		172743086	172820624		1q24.3	1q25.1	172750897	172791386		5	FASLG, LOC100506023, SUCO, TNFSF18, TNFSF4			FALSE			0.234375	0.00509511		7.51562	0.163383		36.25	0.788043		2	0.0434783		0	0		0	0		7.75	0.168478	0.217391
	9	9p24.1		amp	Peak	0.00027788	0.036441			7938796	8142232		7938796	8074000		9p24.1	9p24.1	7949547	8062151		0				FALSE			2.7	0.0586957		7.6	0.165217		34.4	0.747826		0.3	0.00652174		0	0		1	0.0217391		10.3	0.223913	0.23913
	3	3q27.3		amp	Peak	0.039904	0.039904			186118012	187757641		185826522	187746183		3q27.3	3q27.3	187214254	187728942		33	ADIPOQ, ADIPOQ-AS1, AHSG, BCL6, CRYGS, DGKG, DNAJB11, EIF4A2, FETUB, HRG, KNG1, LINC02020, LINC02041, LINC02043, LINC02052, LOC100131635, LOC101929106, LOC101929130, MASP1, MIR1248, RFC4, RPL39L, RTP1, RTP2, RTP4, SNORA4, SNORA63, SNORA63B, SNORA81, SNORD2, SST, ST6GAL1, TBCCD1		BCL6, EIF4A2	FALSE			1.5	0.0326087		7.45	0.161957		35.05	0.761957		1	0.0217391		0	0		1	0.0217391		8.95	0.194565	0.195652
	7	7p12.2		amp	Peak	0.039904	0.039904			50188694	50394439		50188694	50306537		7p12.2	7p12.2	50197488	50300012		3	IKZF1, SPATA48, ZPBP		IKZF1	FALSE			1.57143	0.0341615		5	0.108696		38.6429	0.840062		0	0		0	0		0.785714	0.0170807		6.57143	0.142857	0.173913
	10	10q26.3		amp	Peak	0.039904	0.039904			133391296	133797422		133370477	133797422		10q26.3	10q26.3	133391296	133797422		19	ADAM8, CALY, CYP2E1, ECHS1, FRG2B, FUOM, KNDC1, MIR202, MIR202HG, MIR3944, MTG1, PAOX, PRAP1, SPRN, SYCE1, TUBGCP2, UTF1, VENTX, ZNF511			FALSE			1.06061	0.0230567		4.63636	0.100791		37.303	0.810935		0	0		1	0.0217391		2	0.0434783		5.69697	0.123847	0.152174
	13	13q32.3		amp	Peak	0.039904	0.039904			99272115	99464314		99266518	99374501		13q32.3	13q32.3	99272115	99372615		9	FKSG29, GPR18, GPR183, LINC00449, LINC01039, LINC01232, MIR623, TM9SF2, UBAC2			FALSE			1.36111	0.0295894		5.38889	0.11715		36.0556	0.783816		0	0		0	0		3.19444	0.0694444		6.75	0.146739	0.173913
	13	13q31.1		amp	Peak	0.063502	0.063502			86656052	86764020		86642199	86743034		13q31.1	13q31.2	86656052	86719662		20	LINC00333, LINC00351, LINC00375, LINC00377, LINC00382, LINC00430, LINC00564, LINC01038, LINC01068, LINC01080, MIR4500, MIR4500HG, NDFIP2, NDFIP2-AS1, RBM26, RBM26-AS1, SLITRK1, SLITRK6, SNORA107, SPRY2			FALSE			0.0449251	0.000976633		4.45424	0.0968314		40.9567	0.890364		0	0		0	0		0.544093	0.0118281		4.49917	0.097808	0.152174
	18	18q12.1		amp	Peak	0.063502	0.063502			28458354	28601705		28454010	28567269		18q12.1	18q12.1	28458354	28549274		0				FALSE			3	0.0652174		1.83333	0.0398551		39.1667	0.851449		0	0		0	0		2	0.0434783		4.83333	0.105072	0.108696
	22	22q11.22		amp	Peak	0.063502	0.063502			22149506	22200321		22145880	22187098		22q11.22	22q11.22	22149506	22185881		15	VPREB1	IGL, IGLV1-44, IGLV1-47, IGLV1-50, IGLV1-51, IGLV10-54, IGLV11-55, IGLV4-60, IGLV5-45, IGLV5-48, IGLV5-52, IGLV6-57, IGLV7-46, IGLV9-49	IGL	TRUE			0.76	0.0165217		4.12	0.0895652		39.88	0.866957		0	0		0	0		1.24	0.0269565		4.88	0.106087	0.152174
	8	8q21.13		amp	Peak	0.039904	0.070405			77133651	77330625		77113329	77303957		8q21.13	8q21.13	77133651	77293348		4	LOC102724874, MIR3149, PEX2, ZFHX4			FALSE			0.125	0.00271739		6.85	0.148913		39.025	0.84837		0	0		0	0		0	0		6.975	0.15163	0.195652
	8	8q22.2		amp	Peak	0.039904	0.070405			100138128	100360145		100125670	100297760		8q22.2	8q22.2	100138128	100294737		4	FBXO43, POLR2K, RNF19A, SPAG1			FALSE			2.91667	0.0634058		4.83333	0.105072		38.25	0.831522		0	0		0	0		0	0		7.75	0.168478	0.173913
	1	1q31.3		amp	Peak	0.039904	0.071634			198268750	198781392		198260107	198777574		1q31.3	1q32.1	198486153	198764437		13	ATP6V1G3, C1orf53, CRB1, DENND1B, LHX9, LINC01221, LINC01222, MIR181A1, MIR181A1HG, MIR181B1, NEK7, PTPRC, ZBTB41		PTPRC	FALSE			0	0		8.86029	0.192615		34.4559	0.749041		1	0.0217391		0	0		1.68382	0.0366049		8.86029	0.192615	0.23913
	4	4p15.2		amp	Peak	0.097824	0.097824			26837839	26936513		26815989	26913021		4p15.2	4p15.2	26837839	26904813		3	LOC105374546, STIM2, TBC1D19			FALSE			1.95833	0.0425725		1.95833	0.0425725		38.0833	0.827899		0	0		0	0		4	0.0869565		3.91667	0.0851449	0.130435
	4	4q21.21		amp	Peak	0.097824	0.097824			79529169	79729926		79510068	79699727		4q21.21	4q21.21	79529169	79680302		5	GK2, LINC00989, LINC01088, NAA11, PAQR3			FALSE			1.42308	0.0309365		3.92308	0.0852843		40.6538	0.883779		0	0		0	0		0	0		5.34615	0.116221	0.152174
	18	18p		del	Arm	0.00339				0	18500000		0	0				0	0		0				FALSE			0.00746965	0.000162384		0.0252101	0.000548045		40.0691	0.871067		0	0		1.43417	0.0311777		4.46405	0.0970446		0.0326797	0.000710429		0
	18	18q		del	Arm	0.0525				18500000	80373285		0	0				0	0		0				FALSE			0.0718709	0.00156241		1.28173	0.0278638		40.9659	0.890564		0	0		0.975896	0.0212151		2.70456	0.0587947		1.3536	0.0294262		0
	1	1p		del	Arm	0.138				0	123400000		0	0				0	0		0				FALSE			0.0204396	0.000444339		0.482436	0.0104877		40.2404	0.874792		1.31656	0.0286208		0.0930567	0.00202297		3.84706	0.0836318		0.502876	0.0109321		0.02
	1	1q		del	Arm	0.138				123400000	248956422		0	0				0	0		0				FALSE			0.584478	0.012706		3.84243	0.0835311		38.5977	0.839081		1.16673	0.0253637		0.00247555	5.38164e-05		1.80616	0.0392644		4.42691	0.0962372		0.02
	15	15q		amp	Arm	0.207				19000000	101991189		0	0				0	0		0				FALSE			0.091151	0.00198154		4.19345	0.0911619		39.4255	0.857076		0.0131404	0.000285661		0.0284431	0.000618329		2.24834	0.0488769		4.2846	0.0931434		0.11
	6	6q		del	Arm	0.207				59800000	170805979		0	0				0	0		0				FALSE			0.0229996	0.000499992		1.00605	0.0218707		38.4047	0.834884		0.0343784	0.000747357		0.450551	0.00979458		6.08135	0.132203		1.02905	0.0223707		0.02
	16	16q		del	Arm	0.207				36800000	90338345		0	0				0	0		0				FALSE			0.00269865	5.86663e-05		0.507346	0.0110293		40.8138	0.887256		0.0836582	0.00181866		0	0		4.5925	0.099837		0.510045	0.0110879		0
	6	6p		del	Arm	0.489				0	59800000		0	0				0	0		0				FALSE			0.0607487	0.00132062		5.5835	0.12138		36.7353	0.798593		0.459314	0.00998509		0.0390047	0.000847928		3.12217	0.0678733		5.64425	0.122701		0.04
	7	7p		del	Arm	0.489				0	60100000		0	0				0	0		0				FALSE			0.0216036	0.000469643		1.50022	0.0326135		43.0325	0.935489		0.0300668	0.000653626		0	0		1.41559	0.0307737		1.52183	0.0330832		0.02
	7	7q		del	Arm	0.489				60100000	159345973		0	0				0	0		0				FALSE			0.00735196	0.000159825		1.18741	0.0258132		41.3961	0.899915		0.0287395	0.000624771		0.194359	0.0042252		3.18607	0.0692624		1.19476	0.025973		0.02
	13	13q		del	Arm	0.489				17700000	114364328		0	0				0	0		0				FALSE			0.0549672	0.00119494		1.19428	0.0259625		42.5396	0.924774		0	0		0	0		2.21117	0.0480689		1.24924	0.0271575		0.02
	15	15q		del	Arm	0.489				19000000	101991189		0	0				0	0		0				FALSE			0.091151	0.00198154		4.19345	0.0911619		39.4255	0.857076		0.0131404	0.000285661		0.0284431	0.000618329		2.24834	0.0488769		4.2846	0.0931434		0.11
	16	16p		del	Arm	0.489				0	36800000		0	0				0	0		0				FALSE			0.0179569	0.000390367		0.87071	0.0189285		44.0511	0.957632		0.15403	0.00334849		0	0		0.906225	0.0197005		0.888667	0.0193189		0
	17	17p		del	Arm	0.489				0	25100000		0	0				0	0		0				FALSE			0	0		0.187858	0.00408387		42.1094	0.915422		0.356816	0.00775686		0	0		3.34593	0.0727377		0.187858	0.00408387		0
	17	17q		del	Arm	0.562				25100000	83257441		0	0				0	0		0				FALSE			0.0149637	0.000325297		2.20457	0.0479255		41.8863	0.910571		0.432236	0.00939643		0	0		1.46195	0.0317815		2.21954	0.0482508		0
	5	5p		del	Arm	0.797				0	48800000		0	0				0	0		0				FALSE			1.24977	0.0271689		2.28748	0.0497278		40.4884	0.880183		0.116847	0.00254015		0.00185471	4.03199e-05		1.85564	0.04034		3.53725	0.0768967		0.04
	10	10p		del	Arm	0.797				0	39800000		0	0				0	0		0				FALSE			0.0334743	0.000727702		1.34637	0.0292689		40.913	0.889412		0.0436927	0.000949842		0	0		3.6635	0.0796412		1.37984	0.0299966		0.04
	20	20p		del	Arm	0.797				0	28100000		0	0				0	0		0				FALSE			0.0165131	0.000358979		1.42051	0.0308806		42.2492	0.918462		0.13172	0.00286349		0.186636	0.0040573		1.99539	0.0433781		1.43702	0.0312396		0.04
	20	20q		del	Arm	0.797				28100000	64444167		0	0				0	0		0				FALSE			0.00318345	6.92053e-05		2.16673	0.0471029		41.9021	0.910915		0.0378034	0.000821814		0	0		1.89017	0.0410907		2.16992	0.0471721		0.04
	5	5q		del	Arm	0.806				48800000	181538259		0	0				0	0		0				FALSE			0.0192898	0.000419343		1.80414	0.0392205		42.1245	0.91575		0.0160018	0.000347864		0.117931	0.00256371		1.91813	0.0416984		1.82343	0.0396398		0.02
	10	10q		del	Arm	0.806				39800000	133797422		0	0				0	0		0				FALSE			0.0603763	0.00131253		2.45676	0.0534078		42.1132	0.915504		0.0457926	0.000995492		0.224734	0.00488552		1.09917	0.023895		2.51714	0.0547203		0.04
	11	11p		del	Arm	0.806				0	53400000		0	0				0	0		0				FALSE			0.180693	0.00392811		0.40484	0.00880088		42.5069	0.924063		0.0486799	0.00105826		0.00440044	9.56617e-05		2.85451	0.0620546		0.585534	0.012729		0
	11	11q		del	Arm	0.806				53400000	135086622		0	0				0	0		0				FALSE			0.18751	0.0040763		1.37819	0.0299606		42.6327	0.926799		0.0714852	0.00155403		0.0109368	0.000237756		1.71913	0.0373724		1.5657	0.034037		0
	2	2p		del	Arm	0.848				0	93900000		0	0				0	0		0				FALSE			0.0182891	0.000397589		4.94145	0.107423		40.4416	0.879165		0.261799	0.00569129		0.0532448	0.0011575		0.283628	0.00616583		4.95973	0.10782		0.04
	2	2q		del	Arm	0.848				93900000	242193529		0	0				0	0		0				FALSE			0.0248167	0.000539494		2.95602	0.0642613		41.018	0.891696		0.384969	0.00836888		0.0161618	0.000351343		1.60002	0.034783		2.98084	0.0648008		0.04
	3	3p		del	Arm	0.848				0	90900000		0	0				0	0		0				FALSE			0.364936	0.00793339		2.26028	0.0491366		41.5102	0.902395		0.405394	0.00881292		0.0203641	0.000442698		1.43884	0.0312791		2.62522	0.05707		0.04
	3	3q		del	Arm	0.848				90900000	198295559		0	0				0	0		0				FALSE			0.169557	0.00368602		4.36211	0.0948284		39.0146	0.848144		0.635196	0.0138086		0.00629416	0.000136829		1.8122	0.0393957		4.53166	0.0985144		0.04
	8	8p		del	Arm	0.848				0	45200000		0	0				0	0		0				FALSE			0.0245415	0.00053351		0.544304	0.0118327		43.3599	0.942606		0.0534746	0.00116249		0.00852493	0.000185325		2.0093	0.0436804		0.568845	0.0123662		0.02
	12	12p		del	Arm	0.848				0	35500000		0	0				0	0		0				FALSE			0.763241	0.0165922		2.22589	0.0483888		41.209	0.895849		0	0		0.0329709	0.000716758		1.76885	0.0384533		2.98913	0.064981		0.04
	12	12q		del	Arm	0.848				35500000	133275309		0	0				0	0		0				FALSE			0.0508858	0.00110621		3.07446	0.0668362		41.3775	0.899511		0.0651392	0.00141607		0	0		1.432	0.0311304		3.12535	0.0679424		0.04
	14	14q		del	Arm	0.848				17200000	107043718		0	0				0	0		0				FALSE			0.0361803	0.000786528		1.48339	0.0322477		42.6059	0.926215		0.0754745	0.00164075		0.208185	0.00452576		1.5909	0.0345847		1.51957	0.0330342		0.02
	19	19p		del	Arm	0.848				0	26200000		0	0				0	0		0				FALSE			0.0528302	0.00114848		1.35896	0.0295427		43.3651	0.942719		0	0		0	0		1.22311	0.0265894		1.41179	0.0306911		0.02
	19	19q		del	Arm	0.848				26200000	58617616		0	0				0	0		0				FALSE			0.0033137	7.20369e-05		1.15501	0.0251089		43.2209	0.939585		0	0		0.00589102	0.000128066		1.61487	0.035106		1.15832	0.0251809		0.02
	21	21q		del	Arm	0.848				12000000	46709983		0	0				0	0		0				FALSE			0.888841	0.0193226		1.3882	0.0301783		43.0021	0.934829		0	0		0	0		0.720821	0.01567		2.27704	0.0495009		0.07
	22	22q		del	Arm	0.848				15000000	50818468		0	0				0	0		0				FALSE			0.0335377	0.00072908		1.21349	0.0263802		42.6891	0.928025		0.103137	0.00224212		0	0		1.96069	0.0426237		1.24702	0.0271092		0.02
	4	4p		del	Arm	0.909				0	50000000		0	0				0	0		0				FALSE			0.0660885	0.00143671		0.744318	0.0161808		43.5179	0.946042		0.069378	0.00150822		0	0		1.60227	0.034832		0.810407	0.0176175		0.02
	4	4q		del	Arm	0.909				50000000	190214555		0	0				0	0		0				FALSE			0.0529493	0.00115107		1.40895	0.0306293		43.276	0.940783		0.863321	0.0187679		0.0104909	0.000228063		0.388262	0.00844048		1.4619	0.0317804		0.02
	8	8q		del	Arm	0.909				45200000	145138636		0	0				0	0		0				FALSE			0.502041	0.0109139		2.71194	0.0589551		41.4119	0.900258		0.159555	0.00346858		0.000989487	2.15106e-05		1.21361	0.0263827		3.21398	0.0698691		0.02
	9	9p		del	Arm	0.909				0	43000000		0	0				0	0		0				FALSE			0.550976	0.0119777		2.88906	0.0628057		41.2513	0.896768		0.225287	0.00489754		0	0		1.08336	0.0235513		3.44004	0.0747834		0.02
	9	9q		del	Arm	0.909				43000000	138394717		0	0				0	0		0				FALSE			0.0677966	0.00147384		1.06629	0.0231802		44.2936	0.962904		0.0485876	0.00105625		0	0		0.523729	0.0113854		1.13409	0.0246541		0.02
	1	1p		amp	Arm	0.913				0	123400000		0	0				0	0		0				FALSE			0.0204396	0.000444339		0.482436	0.0104877		40.2404	0.874792		1.31656	0.0286208		0.0930567	0.00202297		3.84706	0.0836318		0.502876	0.0109321		0.02
	1	1q		amp	Arm	0.913				123400000	248956422		0	0				0	0		0				FALSE			0.584478	0.012706		3.84243	0.0835311		38.5977	0.839081		1.16673	0.0253637		0.00247555	5.38164e-05		1.80616	0.0392644		4.42691	0.0962372		0.02
	2	2p		amp	Arm	0.913				0	93900000		0	0				0	0		0				FALSE			0.0182891	0.000397589		4.94145	0.107423		40.4416	0.879165		0.261799	0.00569129		0.0532448	0.0011575		0.283628	0.00616583		4.95973	0.10782		0.04
	2	2q		amp	Arm	0.913				93900000	242193529		0	0				0	0		0				FALSE			0.0248167	0.000539494		2.95602	0.0642613		41.018	0.891696		0.384969	0.00836888		0.0161618	0.000351343		1.60002	0.034783		2.98084	0.0648008		0.04
	3	3p		amp	Arm	0.913				0	90900000		0	0				0	0		0				FALSE			0.364936	0.00793339		2.26028	0.0491366		41.5102	0.902395		0.405394	0.00881292		0.0203641	0.000442698		1.43884	0.0312791		2.62522	0.05707		0.04
	3	3q		amp	Arm	0.913				90900000	198295559		0	0				0	0		0				FALSE			0.169557	0.00368602		4.36211	0.0948284		39.0146	0.848144		0.635196	0.0138086		0.00629416	0.000136829		1.8122	0.0393957		4.53166	0.0985144		0.04
	4	4p		amp	Arm	0.913				0	50000000		0	0				0	0		0				FALSE			0.0660885	0.00143671		0.744318	0.0161808		43.5179	0.946042		0.069378	0.00150822		0	0		1.60227	0.034832		0.810407	0.0176175		0.02
	4	4q		amp	Arm	0.913				50000000	190214555		0	0				0	0		0				FALSE			0.0529493	0.00115107		1.40895	0.0306293		43.276	0.940783		0.863321	0.0187679		0.0104909	0.000228063		0.388262	0.00844048		1.4619	0.0317804		0.02
	5	5p		amp	Arm	0.913				0	48800000		0	0				0	0		0				FALSE			1.24977	0.0271689		2.28748	0.0497278		40.4884	0.880183		0.116847	0.00254015		0.00185471	4.03199e-05		1.85564	0.04034		3.53725	0.0768967		0.04
	5	5q		amp	Arm	0.913				48800000	181538259		0	0				0	0		0				FALSE			0.0192898	0.000419343		1.80414	0.0392205		42.1245	0.91575		0.0160018	0.000347864		0.117931	0.00256371		1.91813	0.0416984		1.82343	0.0396398		0.02
	6	6p		amp	Arm	0.913				0	59800000		0	0				0	0		0				FALSE			0.0607487	0.00132062		5.5835	0.12138		36.7353	0.798593		0.459314	0.00998509		0.0390047	0.000847928		3.12217	0.0678733		5.64425	0.122701		0.04
	6	6q		amp	Arm	0.913				59800000	170805979		0	0				0	0		0				FALSE			0.0229996	0.000499992		1.00605	0.0218707		38.4047	0.834884		0.0343784	0.000747357		0.450551	0.00979458		6.08135	0.132203		1.02905	0.0223707		0.02
	7	7p		amp	Arm	0.913				0	60100000		0	0				0	0		0				FALSE			0.0216036	0.000469643		1.50022	0.0326135		43.0325	0.935489		0.0300668	0.000653626		0	0		1.41559	0.0307737		1.52183	0.0330832		0.02
	7	7q		amp	Arm	0.913				60100000	159345973		0	0				0	0		0				FALSE			0.00735196	0.000159825		1.18741	0.0258132		41.3961	0.899915		0.0287395	0.000624771		0.194359	0.0042252		3.18607	0.0692624		1.19476	0.025973		0.02
	8	8p		amp	Arm	0.913				0	45200000		0	0				0	0		0				FALSE			0.0245415	0.00053351		0.544304	0.0118327		43.3599	0.942606		0.0534746	0.00116249		0.00852493	0.000185325		2.0093	0.0436804		0.568845	0.0123662		0.02
	8	8q		amp	Arm	0.913				45200000	145138636		0	0				0	0		0				FALSE			0.502041	0.0109139		2.71194	0.0589551		41.4119	0.900258		0.159555	0.00346858		0.000989487	2.15106e-05		1.21361	0.0263827		3.21398	0.0698691		0.02
	9	9p		amp	Arm	0.913				0	43000000		0	0				0	0		0				FALSE			0.550976	0.0119777		2.88906	0.0628057		41.2513	0.896768		0.225287	0.00489754		0	0		1.08336	0.0235513		3.44004	0.0747834		0.02
	9	9q		amp	Arm	0.913				43000000	138394717		0	0				0	0		0				FALSE			0.0677966	0.00147384		1.06629	0.0231802		44.2936	0.962904		0.0485876	0.00105625		0	0		0.523729	0.0113854		1.13409	0.0246541		0.02
	10	10p		amp	Arm	0.913				0	39800000		0	0				0	0		0				FALSE			0.0334743	0.000727702		1.34637	0.0292689		40.913	0.889412		0.0436927	0.000949842		0	0		3.6635	0.0796412		1.37984	0.0299966		0.04
	10	10q		amp	Arm	0.913				39800000	133797422		0	0				0	0		0				FALSE			0.0603763	0.00131253		2.45676	0.0534078		42.1132	0.915504		0.0457926	0.000995492		0.224734	0.00488552		1.09917	0.023895		2.51714	0.0547203		0.04
	11	11p		amp	Arm	0.913				0	53400000		0	0				0	0		0				FALSE			0.180693	0.00392811		0.40484	0.00880088		42.5069	0.924063		0.0486799	0.00105826		0.00440044	9.56617e-05		2.85451	0.0620546		0.585534	0.012729		0
	11	11q		amp	Arm	0.913				53400000	135086622		0	0				0	0		0				FALSE			0.18751	0.0040763		1.37819	0.0299606		42.6327	0.926799		0.0714852	0.00155403		0.0109368	0.000237756		1.71913	0.0373724		1.5657	0.034037		0
	12	12p		amp	Arm	0.913				0	35500000		0	0				0	0		0				FALSE			0.763241	0.0165922		2.22589	0.0483888		41.209	0.895849		0	0		0.0329709	0.000716758		1.76885	0.0384533		2.98913	0.064981		0.04
	12	12q		amp	Arm	0.913				35500000	133275309		0	0				0	0		0				FALSE			0.0508858	0.00110621		3.07446	0.0668362		41.3775	0.899511		0.0651392	0.00141607		0	0		1.432	0.0311304		3.12535	0.0679424		0.04
	13	13q		amp	Arm	0.913				17700000	114364328		0	0				0	0		0				FALSE			0.0549672	0.00119494		1.19428	0.0259625		42.5396	0.924774		0	0		0	0		2.21117	0.0480689		1.24924	0.0271575		0.02
	14	14q		amp	Arm	0.913				17200000	107043718		0	0				0	0		0				FALSE			0.0361803	0.000786528		1.48339	0.0322477		42.6059	0.926215		0.0754745	0.00164075		0.208185	0.00452576		1.5909	0.0345847		1.51957	0.0330342		0.02
	16	16p		amp	Arm	0.913				0	36800000		0	0				0	0		0				FALSE			0.0179569	0.000390367		0.87071	0.0189285		44.0511	0.957632		0.15403	0.00334849		0	0		0.906225	0.0197005		0.888667	0.0193189		0
	16	16q		amp	Arm	0.913				36800000	90338345		0	0				0	0		0				FALSE			0.00269865	5.86663e-05		0.507346	0.0110293		40.8138	0.887256		0.0836582	0.00181866		0	0		4.5925	0.099837		0.510045	0.0110879		0
	17	17p		amp	Arm	0.913				0	25100000		0	0				0	0		0				FALSE			0	0		0.187858	0.00408387		42.1094	0.915422		0.356816	0.00775686		0	0		3.34593	0.0727377		0.187858	0.00408387		0
	17	17q		amp	Arm	0.913				25100000	83257441		0	0				0	0		0				FALSE			0.0149637	0.000325297		2.20457	0.0479255		41.8863	0.910571		0.432236	0.00939643		0	0		1.46195	0.0317815		2.21954	0.0482508		0
	18	18p		amp	Arm	0.913				0	18500000		0	0				0	0		0				FALSE			0.00746965	0.000162384		0.0252101	0.000548045		40.0691	0.871067		0	0		1.43417	0.0311777		4.46405	0.0970446		0.0326797	0.000710429		0
	18	18q		amp	Arm	0.913				18500000	80373285		0	0				0	0		0				FALSE			0.0718709	0.00156241		1.28173	0.0278638		40.9659	0.890564		0	0		0.975896	0.0212151		2.70456	0.0587947		1.3536	0.0294262		0
	19	19p		amp	Arm	0.913				0	26200000		0	0				0	0		0				FALSE			0.0528302	0.00114848		1.35896	0.0295427		43.3651	0.942719		0	0		0	0		1.22311	0.0265894		1.41179	0.0306911		0.02
	19	19q		amp	Arm	0.913				26200000	58617616		0	0				0	0		0				FALSE			0.0033137	7.20369e-05		1.15501	0.0251089		43.2209	0.939585		0	0		0.00589102	0.000128066		1.61487	0.035106		1.15832	0.0251809		0.02
	20	20p		amp	Arm	0.913				0	28100000		0	0				0	0		0				FALSE			0.0165131	0.000358979		1.42051	0.0308806		42.2492	0.918462		0.13172	0.00286349		0.186636	0.0040573		1.99539	0.0433781		1.43702	0.0312396		0.04
	20	20q		amp	Arm	0.913				28100000	64444167		0	0				0	0		0				FALSE			0.00318345	6.92053e-05		2.16673	0.0471029		41.9021	0.910915		0.0378034	0.000821814		0	0		1.89017	0.0410907		2.16992	0.0471721		0.04
	21	21q		amp	Arm	0.913				12000000	46709983		0	0				0	0		0				FALSE			0.888841	0.0193226		1.3882	0.0301783		43.0021	0.934829		0	0		0	0		0.720821	0.01567		2.27704	0.0495009		0.07
	22	22q		amp	Arm	0.913				15000000	50818468		0	0				0	0		0				FALSE			0.0335377	0.00072908		1.21349	0.0263802		42.6891	0.928025		0.103137	0.00224212		0	0		1.96069	0.0426237		1.24702	0.0271092		0.02
[truncated: 145 more columns]

## Sheet: COSMIC Cancer Census
gene	GeneSymbol	location	Name	EntrezGeneId	GenomeLocation	COSMIC	main	Tier	Hallmark	ChrBand	Somatic	Germline	TumourTypes Somatic	TumourTypes Germline	CancerSyndrome	details	TissueType	MolecularGenetics	RoleInCancer	MutationTypes	TranslocationPartner	OtherGermlineMut	OtherSyndrome	Synonyms	web analysis	detailed analysis with paper links
	BCL11A		B-cell CLL/lymphoma 11A	53335	2:60457192-60555154			1	Yes	16.1	yes		B-CLL				L	Dom	oncogene, fusion	T	IGH			53335,BCL11A,BCL11A-L,BCL11A-S,BCL11A-XL,CTIP1,ENSG00000119866.21,EVI9,HBFQTL5,ZNF856		https://cancer.sanger.ac.uk/cosmic/gene/analysis?ln=BCL11A
	BCL6		B-cell CLL/lymphoma 6	604	3:187721377-187745727			1		27.3	yes		NHL, CLL				L	Dom	oncogene, fusion	T, Mis	IG loci, ZNFN1A1, LCP1, PIM1, TFRC, CIITA, NACA, HSPCB, HSP90AA1, HIST1H4I, IL21R, POU2AF1, RHOH, EIF4A2, SRSF3			604,BCL5,BCL6,BCL6A,ENSG00000113916.17,LAZ3,P41182,ZBTB27,ZNF51		https://cancer.sanger.ac.uk/cosmic/gene/analysis?ln=BCL6
	CD274		CD274 molecule	29126	9:5450525-5470547			1		24.1	yes		PMBL, Hodgkin lymphoma				L	Dom	TSG, fusion	T	CIITA			29126,B7-H,B7-H1,B7H1,CD274,ENSG00000120217.13,PD-L1,PDCD1LG1,PDL1,Q9NZQ7		https://cancer.sanger.ac.uk/cosmic/gene/analysis?ln=CD274
	EIF4A2		eukaryotic translation initiation factor 4A, isoform 2	1974	3:186783547-186789900			1	Yes	27.3	yes		NHL				L	Dom	fusion	T	BCL6			1974,BM-010,DDX2B,EIF4A,EIF4A2,EIF4F,ENSG00000156976.16,Q14240		https://cancer.sanger.ac.uk/cosmic/gene/analysis?ln=EIF4A2
	FLI1		Friend leukemia virus integration 1	2313	11:128693770-128813267			1		24.3	yes		Ewing sarcoma				M	Dom	oncogene, fusion	T	EWSR1			2313,ENSG00000151702.16,EWSR2,FLI1,Q01543,SIC-1		https://cancer.sanger.ac.uk/cosmic/gene/analysis?ln=FLI1
	IGH		immunoglobulin heavy locus	3492	14:-			1	Yes	32.33	yes		MM, Burkitt lymphoma, NHL, CLL, B-ALL, MALT, MLCLS				L	Dom	fusion	T	MYC, FGFR3, PAX5, FCRL4, IRF4, CCND1, BCL9, BCL8, BCL6, BCL2, BCL3, BCL10, BCL11A. LHX4, DDX6, NFKB2, PAFAH1B2, PCSK7, CRLF2					https://cancer.sanger.ac.uk/cosmic/gene/analysis?ln=IGH
	IGK		immunoglobulin kappa locus	50802	2:-			1		12	yes		Burkitt lymphoma, B-NHL				L	Dom	fusion	T	MYC, KDSR					https://cancer.sanger.ac.uk/cosmic/gene/analysis?ln=IGK
	IGL		immunoglobulin lambda locus	3535	22:-			1		11.2	yes		Burkitt lymphoma				L	Dom	fusion	T	BCL9, MYC, CCND2					https://cancer.sanger.ac.uk/cosmic/gene/analysis?ln=IGL
	IKZF1		IKAROS family zinc finger 1	10320	7:50304669-50405101			1		12.2	yes		ALL, DLBCL				L	Dom/Rec	TSG, fusion	D,T	BCL6			10320,ENSG00000185811.18,Hs.54452,IKAROS,IKZF1,LyF-1,PPP1R92,ZNFN1A1,hIk-1		https://cancer.sanger.ac.uk/cosmic/gene/analysis?ln=IKZF1
	IRF4		interferon regulatory factor 4	3662	6:391739-411447			1		25.3	yes		MM				L	Dom	oncogene, TSG, fusion	T	IGH			3662,ENSG00000137265.14,IRF4,LSIRF,MUM1,Q15306		https://cancer.sanger.ac.uk/cosmic/gene/analysis?ln=IRF4
	JAK2		Janus kinase 2	3717	9:4985245-5128183			1	Yes	24.1	yes		ALL, AML, MPN, CML				L	Dom	oncogene, fusion	T, Mis, O	ETV6, PCM1, BCR			3717,ENSG00000096968.13,JAK2,JTK10,O60674		https://cancer.sanger.ac.uk/cosmic/gene/analysis?ln=JAK2
	PDCD1LG2		programmed cell death 1 ligand 2	80380	9:5510570-5571254			1	Yes	24.1	yes		PMBL, Hodgkin lymphoma				L	Dom	oncogene, fusion	T	CIITA			80380,B7-DC,Btdc,CD273,ENSG00000197646.7,PD-L2,PDCD1LG2,PDL2,Q9BQ51,bA574F11.2		https://cancer.sanger.ac.uk/cosmic/gene/analysis?ln=PDCD1LG2
	PRDM1		PR domain containing 1, with ZNF domain	639	6:106086320-106109938			1		21	yes		DLBCL				L	Rec	TSG	D, N, Mis, F, S				639,BLIMP1,ENSG00000057657.15,O75626,PRDI-BF1,PRDM1		https://cancer.sanger.ac.uk/cosmic/gene/analysis?ln=PRDM1
	PTPRC		protein tyrosine phosphatase, receptor type, C	5788	1:198639007-198757476			1		32.1	yes		T-ALL				L	Rec	TSG	Mis, N, S				5788,CD45,ENSG00000081237.19,GP180,LCA,P08575,PTPRC,T200		https://cancer.sanger.ac.uk/cosmic/gene/analysis?ln=PTPRC
	TRA		T cell receptor alpha locus	6955	14:-			1		11.2	yes		T-ALL				L	Dom	fusion	T	ATL,OLIG2, MYC, TCL1A, TCL6, MTCP1, TCL6					https://cancer.sanger.ac.uk/cosmic/gene/analysis?ln=TRA
	TRD		T cell receptor delta locus	6964	14:-			1		11.2	yes		T-cell leukaemia				L	Dom	fusion	T	TAL1, HOX11, TLX1, LMO1, LMO2, RANBP17					https://cancer.sanger.ac.uk/cosmic/gene/analysis?ln=TRD
