# Supplementary material for: Molecular profiling of EBV associated diffuse large B-cell lymphoma
Source: Leukemia. 2023 Jan 5;37(3):670–9. doi: 10.1038/s41375-022-01804-w (PMC9991915; doi:10.1038/s41375-022-01804-w)
Supplement: Supplementary file 7 — Supplementary Table 7 [file 41375_2022_1804_MOESM7_ESM.zip]

Archive with 3 entries (2 files):
- Supplementary Table 7.xlsx
- __MACOSX/
- __MACOSX/._Supplementary Table 7.xlsx
