# Supplementary material for: Molecular profiling of EBV associated diffuse large B-cell lymphoma
Source: Leukemia. 2023 Jan 5;37(3):670–9. doi: 10.1038/s41375-022-01804-w (PMC9991915; doi:10.1038/s41375-022-01804-w)
Supplement: Supplementary file 7 — Supplementary Table 7 [file 41375_2022_1804_MOESM7_ESM.zip › Supplementary Table 7.xlsx]

## Sheet: Explanations and metadata
Supervised analyses / column explanations:
Subjects
outer cohort for comparison	The outer cohort context in which all tests should be performed, e.g. all measured subjects from a diagnostically defined cancer entity. Subjects are intersected with comparison subcohorts before statistical testing.
subcohort A	Comparison subcohort A, e.g. all measured subjects having a condition like ABC subtype. Subjects are intersected with the outer cohort context before statistical testing.
subcohort B	Comparison subcohort B, e.g. all measured subjects having a condition like ABC subtype. Subjects are intersected with the outer cohort context before statistical testing.
Covariates
covariate name	Name of the covariate to be compared, e.g. 'mutationsIn(geneName)'.
q-value from covariate selection	The q value of the covariate being compared, e.g. from MutSig2CV for mutations of from GISTIC for SCNAs; cf. respective result tables.
data availability function	Function defining if a subject has a measurement value for the current covariate, e.g. @(x)~strcmp(x,'n.a.').
#samples in A and have data in this context	Number of samples in A intersected with the outer cohort that have data for the current covariate.
list of raw values for all subjects in A	List of covariate values for all subjects in A intersected with the outer cohort and having data. These are tested for the condition of interest and directly passed into metric statistical tests that do not require prior binarization.
#samples in B and have data in this context	Number of samples in B intersected with the outer cohort that have data for the current covariate.
list of raw values for all subjects in B	List of covariate values for all subjects in A intersected with the outer cohort and having data. These are tested for the condition of interest and directly passed into metric statistical tests that do not require prior binarization.
Counts and ratios
condition of interest for counting	Binarization function yielding true if the subject has a covariate value of interest, e.g. >=1 mutation or >=1.5 more copy numbers than normal.
#in A having the condition	From the subjects in A intersected with the outer cohort and having data, how many have the condition of interest?
ratio in A having the condition	From the subjects in A intersected with the outer cohort and having data, which ratio has the condition of interest?
list of subjects in A having the condition	List of the subjects in A intersected with the outer cohort and having data, which have the condition of interest.
#in B having the condition	From the subjects in B intersected with the outer cohort and having data, how many have the condition of interest?
ratio in B having the condition	From the subjects in B intersected with the outer cohort and having data, which ratio has the condition of interest?
list of subjects in B having the condition	List of the subjects in B intersected with the outer cohort and having data, which have the condition of interest.
Comparison test
left tail
test type	Type of the statistical comparison test performed.
interpretation	Interpretation of the p value in context of defined subcohorts A and B.
p-value	p-value from the comparison comparison.
FDR focus	The FDR focus for multiple-hypothesis correction.
q-value	q-value by Benjamini&Hochberg correction of p-values in the FDR focus. I.e., the false discovery rate of the set of hypotheses tested in the current FDR focus that have resulted in p values lower or equal to the current one.
right tail
test type	Type of the statistical comparison test performed.
interpretation	Interpretation of the p value in context of defined subcohorts A and B.
p-value	p-value from the comparison comparison.
FDR focus	The FDR focus for multiple-hypothesis correction.
q-value	q-value by Benjamini&Hochberg correction of p-values in the FDR focus. I.e., the false discovery rate of the set of hypotheses tested in the current FDR focus that have resulted in p values lower or equal to the current one.

## Sheet: Comparing mutation frequencies
Subcohort comparisons within [all patients having a tumor initial sample/ targeted seq, 46 in total] for the FDR focus [frequently mutated genes (f>=0.05)]:
Subjects	Outer cohort for comparison	Subcohort A	Subcohort B	Covariates	Covariate name	q-value from covariate selection	Data availability function	#samples in A and have data in this context	List of raw values for all subjects in A	#samples in B and have data in this context	List of raw values for all subjects in B	Counts and ratios	Condition of interest for counting	#in A having the condition	Ratio in A having the condition	List of subjects in A having the condition	#in B having the condition	Ratio in B having the condition	List of subjects in B having the condition	Comparison test	Left tail	Test type	Interpretation	p-value	FDR focus	q-value	Right tail	Test type	Interpretation	p-value	FDR focus	q-value
	(desc...)	(desc...)	(desc...)		(desc...)	(desc...)	(desc...)	(desc...)	(desc...)	(desc...)	(desc...)		(desc...)	(desc...)	(desc...)	(desc...)	(desc...)	(desc...)	(desc...)			(desc...)	(desc...)	(desc...)	(desc...)	(desc...)		(desc...)	(desc...)	(desc...)	(desc...)	(desc...)
all patients having an initial tumor sample for targeted DNA-seq AND of subtype ABC, 10 in total <VERSUS> all patients having an initial tumor sample for targeted DNA-seq AND of subtype GCB, 9 in total
	all patients having a tumor initial sample/ targeted seq, 46 in total	all patients having an initial tumor sample for targeted DNA-seq AND of subtype ABC, 10 in total	all patients having an initial tumor sample for targeted DNA-seq AND of subtype GCB, 9 in total		B2M		@(nMutations)~isnan(nMutations)	10	LY031=0, LY035=0, LY037=0, LY042=0, LY044=0, LY053=0, LY055=0, LY058=0, LY063=0, LY064=0	9	LY024=0, LY025=1, LY032=0, LY034=0, LY040=1, LY054=0, LY057=0, LY062=0, LY065=0		@(nMutations)nMutations>0	0	0		2	0.222222	LY025, LY040			WilcoxonRanksumTest_leftTailed	Wilcoxon rank test (similar to a 2-sample t-test without assuming a normal distribution). Left-tailed, i.e. the p value is small, if the median of the distribution of measured values in the first subcohort A is significantly lower than in the second subcohort B.	0.210526	18 covariates: frequently mutated genes (f>=0.05)	1		WilcoxonRanksumTest_rightTailed	Wilcoxon rank test (similar to a 2-sample t-test without assuming a normal distribution). Right-tailed, i.e. the p value is small, if the median of the distribution of measured values in the first subcohort A is significantly higher than in the second subcohort B.	1	18 covariates: frequently mutated genes (f>=0.05)	1
	all patients having a tumor initial sample/ targeted seq, 46 in total	all patients having an initial tumor sample for targeted DNA-seq AND of subtype ABC, 10 in total	all patients having an initial tumor sample for targeted DNA-seq AND of subtype GCB, 9 in total		SOCS1		@(nMutations)~isnan(nMutations)	10	LY031=0, LY035=0, LY037=1, LY042=1, LY044=0, LY053=0, LY055=0, LY058=0, LY063=0, LY064=0	9	LY024=0, LY025=3, LY032=1, LY034=0, LY040=0, LY054=1, LY057=0, LY062=0, LY065=0		@(nMutations)nMutations>0	2	0.2	LY037, LY042	3	0.333333	LY025, LY032, LY054			WilcoxonRanksumTest_leftTailed	Wilcoxon rank test (similar to a 2-sample t-test without assuming a normal distribution). Left-tailed, i.e. the p value is small, if the median of the distribution of measured values in the first subcohort A is significantly lower than in the second subcohort B.	0.314241	18 covariates: frequently mutated genes (f>=0.05)	1		WilcoxonRanksumTest_rightTailed	Wilcoxon rank test (similar to a 2-sample t-test without assuming a normal distribution). Right-tailed, i.e. the p value is small, if the median of the distribution of measured values in the first subcohort A is significantly higher than in the second subcohort B.	0.880805	18 covariates: frequently mutated genes (f>=0.05)	1
	all patients having a tumor initial sample/ targeted seq, 46 in total	all patients having an initial tumor sample for targeted DNA-seq AND of subtype ABC, 10 in total	all patients having an initial tumor sample for targeted DNA-seq AND of subtype GCB, 9 in total		KMT2D		@(nMutations)~isnan(nMutations)	10	LY031=0, LY035=0, LY037=1, LY042=0, LY044=0, LY053=0, LY055=0, LY058=0, LY063=0, LY064=1	9	LY024=0, LY025=0, LY032=0, LY034=0, LY040=1, LY054=0, LY057=0, LY062=0, LY065=2		@(nMutations)nMutations>0	2	0.2	LY037, LY064	2	0.222222	LY040, LY065			WilcoxonRanksumTest_leftTailed	Wilcoxon rank test (similar to a 2-sample t-test without assuming a normal distribution). Left-tailed, i.e. the p value is small, if the median of the distribution of measured values in the first subcohort A is significantly lower than in the second subcohort B.	0.458204	18 covariates: frequently mutated genes (f>=0.05)	1		WilcoxonRanksumTest_rightTailed	Wilcoxon rank test (similar to a 2-sample t-test without assuming a normal distribution). Right-tailed, i.e. the p value is small, if the median of the distribution of measured values in the first subcohort A is significantly higher than in the second subcohort B.	0.750774	18 covariates: frequently mutated genes (f>=0.05)	1
	all patients having a tumor initial sample/ targeted seq, 46 in total	all patients having an initial tumor sample for targeted DNA-seq AND of subtype ABC, 10 in total	all patients having an initial tumor sample for targeted DNA-seq AND of subtype GCB, 9 in total		CREBBP		@(nMutations)~isnan(nMutations)	10	LY031=1, LY035=0, LY037=0, LY042=0, LY044=0, LY053=0, LY055=0, LY058=0, LY063=0, LY064=0	9	LY024=0, LY025=0, LY032=0, LY034=0, LY040=2, LY054=0, LY057=0, LY062=0, LY065=0		@(nMutations)nMutations>0	1	0.1	LY031	1	0.111111	LY040			WilcoxonRanksumTest_leftTailed	Wilcoxon rank test (similar to a 2-sample t-test without assuming a normal distribution). Left-tailed, i.e. the p value is small, if the median of the distribution of measured values in the first subcohort A is significantly lower than in the second subcohort B.	0.473684	18 covariates: frequently mutated genes (f>=0.05)	1		WilcoxonRanksumTest_rightTailed	Wilcoxon rank test (similar to a 2-sample t-test without assuming a normal distribution). Right-tailed, i.e. the p value is small, if the median of the distribution of measured values in the first subcohort A is significantly higher than in the second subcohort B.	0.789474	18 covariates: frequently mutated genes (f>=0.05)	1
	all patients having a tumor initial sample/ targeted seq, 46 in total	all patients having an initial tumor sample for targeted DNA-seq AND of subtype ABC, 10 in total	all patients having an initial tumor sample for targeted DNA-seq AND of subtype GCB, 9 in total		KMT2C		@(nMutations)~isnan(nMutations)	10	LY031=0, LY035=0, LY037=0, LY042=0, LY044=0, LY053=0, LY055=0, LY058=0, LY063=0, LY064=0	9	LY024=0, LY025=0, LY032=0, LY034=0, LY040=0, LY054=0, LY057=0, LY062=0, LY065=1		@(nMutations)nMutations>0	0	0		1	0.111111	LY065			WilcoxonRanksumTest_leftTailed	Wilcoxon rank test (similar to a 2-sample t-test without assuming a normal distribution). Left-tailed, i.e. the p value is small, if the median of the distribution of measured values in the first subcohort A is significantly lower than in the second subcohort B.	0.473684	18 covariates: frequently mutated genes (f>=0.05)	1		WilcoxonRanksumTest_rightTailed	Wilcoxon rank test (similar to a 2-sample t-test without assuming a normal distribution). Right-tailed, i.e. the p value is small, if the median of the distribution of measured values in the first subcohort A is significantly higher than in the second subcohort B.	1	18 covariates: frequently mutated genes (f>=0.05)	1
	all patients having a tumor initial sample/ targeted seq, 46 in total	all patients having an initial tumor sample for targeted DNA-seq AND of subtype ABC, 10 in total	all patients having an initial tumor sample for targeted DNA-seq AND of subtype GCB, 9 in total		NOTCH1		@(nMutations)~isnan(nMutations)	10	LY031=0, LY035=0, LY037=0, LY042=0, LY044=0, LY053=0, LY055=0, LY058=0, LY063=0, LY064=0	9	LY024=0, LY025=0, LY032=0, LY034=1, LY040=0, LY054=0, LY057=0, LY062=0, LY065=0		@(nMutations)nMutations>0	0	0		1	0.111111	LY034			WilcoxonRanksumTest_leftTailed	Wilcoxon rank test (similar to a 2-sample t-test without assuming a normal distribution). Left-tailed, i.e. the p value is small, if the median of the distribution of measured values in the first subcohort A is significantly lower than in the second subcohort B.	0.473684	18 covariates: frequently mutated genes (f>=0.05)	1		WilcoxonRanksumTest_rightTailed	Wilcoxon rank test (similar to a 2-sample t-test without assuming a normal distribution). Right-tailed, i.e. the p value is small, if the median of the distribution of measured values in the first subcohort A is significantly higher than in the second subcohort B.	1	18 covariates: frequently mutated genes (f>=0.05)	1
	all patients having a tumor initial sample/ targeted seq, 46 in total	all patients having an initial tumor sample for targeted DNA-seq AND of subtype ABC, 10 in total	all patients having an initial tumor sample for targeted DNA-seq AND of subtype GCB, 9 in total		TP53		@(nMutations)~isnan(nMutations)	10	LY031=0, LY035=0, LY037=0, LY042=0, LY044=0, LY053=0, LY055=0, LY058=0, LY063=0, LY064=0	9	LY024=0, LY025=0, LY032=0, LY034=0, LY040=0, LY054=0, LY057=1, LY062=0, LY065=0		@(nMutations)nMutations>0	0	0		1	0.111111	LY057			WilcoxonRanksumTest_leftTailed	Wilcoxon rank test (similar to a 2-sample t-test without assuming a normal distribution). Left-tailed, i.e. the p value is small, if the median of the distribution of measured values in the first subcohort A is significantly lower than in the second subcohort B.	0.473684	18 covariates: frequently mutated genes (f>=0.05)	1		WilcoxonRanksumTest_rightTailed	Wilcoxon rank test (similar to a 2-sample t-test without assuming a normal distribution). Right-tailed, i.e. the p value is small, if the median of the distribution of measured values in the first subcohort A is significantly higher than in the second subcohort B.	1	18 covariates: frequently mutated genes (f>=0.05)	1
	all patients having a tumor initial sample/ targeted seq, 46 in total	all patients having an initial tumor sample for targeted DNA-seq AND of subtype ABC, 10 in total	all patients having an initial tumor sample for targeted DNA-seq AND of subtype GCB, 9 in total		ARID1A		@(nMutations)~isnan(nMutations)	10	LY031=0, LY035=0, LY037=0, LY042=0, LY044=0, LY053=0, LY055=0, LY058=0, LY063=0, LY064=1	9	LY024=0, LY025=0, LY032=0, LY034=0, LY040=0, LY054=0, LY057=1, LY062=0, LY065=0		@(nMutations)nMutations>0	1	0.1	LY064	1	0.111111	LY057			WilcoxonRanksumTest_leftTailed	Wilcoxon rank test (similar to a 2-sample t-test without assuming a normal distribution). Left-tailed, i.e. the p value is small, if the median of the distribution of measured values in the first subcohort A is significantly lower than in the second subcohort B.	0.736842	18 covariates: frequently mutated genes (f>=0.05)	1		WilcoxonRanksumTest_rightTailed	Wilcoxon rank test (similar to a 2-sample t-test without assuming a normal distribution). Right-tailed, i.e. the p value is small, if the median of the distribution of measured values in the first subcohort A is significantly higher than in the second subcohort B.	0.789474	18 covariates: frequently mutated genes (f>=0.05)	1
	all patients having a tumor initial sample/ targeted seq, 46 in total	all patients having an initial tumor sample for targeted DNA-seq AND of subtype ABC, 10 in total	all patients having an initial tumor sample for targeted DNA-seq AND of subtype GCB, 9 in total		NOTCH2		@(nMutations)~isnan(nMutations)	10	LY031=0, LY035=0, LY037=0, LY042=0, LY044=0, LY053=1, LY055=0, LY058=0, LY063=0, LY064=0	9	LY024=0, LY025=0, LY032=0, LY034=0, LY040=1, LY054=0, LY057=0, LY062=0, LY065=0		@(nMutations)nMutations>0	1	0.1	LY053	1	0.111111	LY040			WilcoxonRanksumTest_leftTailed	Wilcoxon rank test (similar to a 2-sample t-test without assuming a normal distribution). Left-tailed, i.e. the p value is small, if the median of the distribution of measured values in the first subcohort A is significantly lower than in the second subcohort B.	0.736842	18 covariates: frequently mutated genes (f>=0.05)	1		WilcoxonRanksumTest_rightTailed	Wilcoxon rank test (similar to a 2-sample t-test without assuming a normal distribution). Right-tailed, i.e. the p value is small, if the median of the distribution of measured values in the first subcohort A is significantly higher than in the second subcohort B.	0.789474	18 covariates: frequently mutated genes (f>=0.05)	1
	all patients having a tumor initial sample/ targeted seq, 46 in total	all patients having an initial tumor sample for targeted DNA-seq AND of subtype ABC, 10 in total	all patients having an initial tumor sample for targeted DNA-seq AND of subtype GCB, 9 in total		TNFAIP3		@(nMutations)~isnan(nMutations)	10	LY031=0, LY035=0, LY037=0, LY042=0, LY044=0, LY053=0, LY055=0, LY058=0, LY063=1, LY064=0	9	LY024=0, LY025=0, LY032=0, LY034=0, LY040=1, LY054=0, LY057=0, LY062=0, LY065=0		@(nMutations)nMutations>0	1	0.1	LY063	1	0.111111	LY040			WilcoxonRanksumTest_leftTailed	Wilcoxon rank test (similar to a 2-sample t-test without assuming a normal distribution). Left-tailed, i.e. the p value is small, if the median of the distribution of measured values in the first subcohort A is significantly lower than in the second subcohort B.	0.736842	18 covariates: frequently mutated genes (f>=0.05)	1		WilcoxonRanksumTest_rightTailed	Wilcoxon rank test (similar to a 2-sample t-test without assuming a normal distribution). Right-tailed, i.e. the p value is small, if the median of the distribution of measured values in the first subcohort A is significantly higher than in the second subcohort B.	0.789474	18 covariates: frequently mutated genes (f>=0.05)	1
	all patients having a tumor initial sample/ targeted seq, 46 in total	all patients having an initial tumor sample for targeted DNA-seq AND of subtype ABC, 10 in total	all patients having an initial tumor sample for targeted DNA-seq AND of subtype GCB, 9 in total		FOXO1		@(nMutations)~isnan(nMutations)	10	LY031=0, LY035=0, LY037=0, LY042=1, LY044=1, LY053=0, LY055=0, LY058=0, LY063=0, LY064=0	9	LY024=0, LY025=0, LY032=1, LY034=0, LY040=0, LY054=0, LY057=0, LY062=0, LY065=0		@(nMutations)nMutations>0	2	0.2	LY042, LY044	1	0.111111	LY032			WilcoxonRanksumTest_leftTailed	Wilcoxon rank test (similar to a 2-sample t-test without assuming a normal distribution). Left-tailed, i.e. the p value is small, if the median of the distribution of measured values in the first subcohort A is significantly lower than in the second subcohort B.	0.876161	18 covariates: frequently mutated genes (f>=0.05)	1		WilcoxonRanksumTest_rightTailed	Wilcoxon rank test (similar to a 2-sample t-test without assuming a normal distribution). Right-tailed, i.e. the p value is small, if the median of the distribution of measured values in the first subcohort A is significantly higher than in the second subcohort B.	0.541796	18 covariates: frequently mutated genes (f>=0.05)	1
	all patients having a tumor initial sample/ targeted seq, 46 in total	all patients having an initial tumor sample for targeted DNA-seq AND of subtype ABC, 10 in total	all patients having an initial tumor sample for targeted DNA-seq AND of subtype GCB, 9 in total		IRF8		@(nMutations)~isnan(nMutations)	10	LY031=1, LY035=0, LY037=0, LY042=0, LY044=0, LY053=0, LY055=0, LY058=0, LY063=0, LY064=1	9	LY024=0, LY025=0, LY032=0, LY034=0, LY040=0, LY054=1, LY057=0, LY062=0, LY065=0		@(nMutations)nMutations>0	2	0.2	LY031, LY064	1	0.111111	LY054			WilcoxonRanksumTest_leftTailed	Wilcoxon rank test (similar to a 2-sample t-test without assuming a normal distribution). Left-tailed, i.e. the p value is small, if the median of the distribution of measured values in the first subcohort A is significantly lower than in the second subcohort B.	0.876161	18 covariates: frequently mutated genes (f>=0.05)	1		WilcoxonRanksumTest_rightTailed	Wilcoxon rank test (similar to a 2-sample t-test without assuming a normal distribution). Right-tailed, i.e. the p value is small, if the median of the distribution of measured values in the first subcohort A is significantly higher than in the second subcohort B.	0.541796	18 covariates: frequently mutated genes (f>=0.05)	1
	all patients having a tumor initial sample/ targeted seq, 46 in total	all patients having an initial tumor sample for targeted DNA-seq AND of subtype ABC, 10 in total	all patients having an initial tumor sample for targeted DNA-seq AND of subtype GCB, 9 in total		PCLO		@(nMutations)~isnan(nMutations)	10	LY031=0, LY035=0, LY037=0, LY042=0, LY044=0, LY053=0, LY055=0, LY058=0, LY063=0, LY064=0	9	LY024=0, LY025=0, LY032=0, LY034=0, LY040=0, LY054=0, LY057=0, LY062=0, LY065=0		@(nMutations)nMutations>0	0	0		0	0				WilcoxonRanksumTest_leftTailed	Wilcoxon rank test (similar to a 2-sample t-test without assuming a normal distribution). Left-tailed, i.e. the p value is small, if the median of the distribution of measured values in the first subcohort A is significantly lower than in the second subcohort B.	1	18 covariates: frequently mutated genes (f>=0.05)	1		WilcoxonRanksumTest_rightTailed	Wilcoxon rank test (similar to a 2-sample t-test without assuming a normal distribution). Right-tailed, i.e. the p value is small, if the median of the distribution of measured values in the first subcohort A is significantly higher than in the second subcohort B.	1	18 covariates: frequently mutated genes (f>=0.05)	1
	all patients having a tumor initial sample/ targeted seq, 46 in total	all patients having an initial tumor sample for targeted DNA-seq AND of subtype ABC, 10 in total	all patients having an initial tumor sample for targeted DNA-seq AND of subtype GCB, 9 in total		ATM		@(nMutations)~isnan(nMutations)	10	LY031=0, LY035=0, LY037=0, LY042=0, LY044=0, LY053=0, LY055=0, LY058=0, LY063=0, LY064=0	9	LY024=0, LY025=0, LY032=0, LY034=0, LY040=0, LY054=0, LY057=0, LY062=0, LY065=0		@(nMutations)nMutations>0	0	0		0	0				WilcoxonRanksumTest_leftTailed	Wilcoxon rank test (similar to a 2-sample t-test without assuming a normal distribution). Left-tailed, i.e. the p value is small, if the median of the distribution of measured values in the first subcohort A is significantly lower than in the second subcohort B.	1	18 covariates: frequently mutated genes (f>=0.05)	1		WilcoxonRanksumTest_rightTailed	Wilcoxon rank test (similar to a 2-sample t-test without assuming a normal distribution). Right-tailed, i.e. the p value is small, if the median of the distribution of measured values in the first subcohort A is significantly higher than in the second subcohort B.	1	18 covariates: frequently mutated genes (f>=0.05)	1
	all patients having a tumor initial sample/ targeted seq, 46 in total	all patients having an initial tumor sample for targeted DNA-seq AND of subtype ABC, 10 in total	all patients having an initial tumor sample for targeted DNA-seq AND of subtype GCB, 9 in total		MAP3K14		@(nMutations)~isnan(nMutations)	10	LY031=0, LY035=0, LY037=0, LY042=0, LY044=0, LY053=0, LY055=0, LY058=0, LY063=0, LY064=0	9	LY024=0, LY025=0, LY032=0, LY034=0, LY040=0, LY054=0, LY057=0, LY062=0, LY065=0		@(nMutations)nMutations>0	0	0		0	0				WilcoxonRanksumTest_leftTailed	Wilcoxon rank test (similar to a 2-sample t-test without assuming a normal distribution). Left-tailed, i.e. the p value is small, if the median of the distribution of measured values in the first subcohort A is significantly lower than in the second subcohort B.	1	18 covariates: frequently mutated genes (f>=0.05)	1		WilcoxonRanksumTest_rightTailed	Wilcoxon rank test (similar to a 2-sample t-test without assuming a normal distribution). Right-tailed, i.e. the p value is small, if the median of the distribution of measured values in the first subcohort A is significantly higher than in the second subcohort B.	1	18 covariates: frequently mutated genes (f>=0.05)	1
	all patients having a tumor initial sample/ targeted seq, 46 in total	all patients having an initial tumor sample for targeted DNA-seq AND of subtype ABC, 10 in total	all patients having an initial tumor sample for targeted DNA-seq AND of subtype GCB, 9 in total		PRDM1		@(nMutations)~isnan(nMutations)	10	LY031=0, LY035=0, LY037=0, LY042=0, LY044=0, LY053=0, LY055=0, LY058=0, LY063=0, LY064=0	9	LY024=0, LY025=0, LY032=0, LY034=0, LY040=0, LY054=0, LY057=0, LY062=0, LY065=0		@(nMutations)nMutations>0	0	0		0	0				WilcoxonRanksumTest_leftTailed	Wilcoxon rank test (similar to a 2-sample t-test without assuming a normal distribution). Left-tailed, i.e. the p value is small, if the median of the distribution of measured values in the first subcohort A is significantly lower than in the second subcohort B.	1	18 covariates: frequently mutated genes (f>=0.05)	1		WilcoxonRanksumTest_rightTailed	Wilcoxon rank test (similar to a 2-sample t-test without assuming a normal distribution). Right-tailed, i.e. the p value is small, if the median of the distribution of measured values in the first subcohort A is significantly higher than in the second subcohort B.	1	18 covariates: frequently mutated genes (f>=0.05)	1
	all patients having a tumor initial sample/ targeted seq, 46 in total	all patients having an initial tumor sample for targeted DNA-seq AND of subtype ABC, 10 in total	all patients having an initial tumor sample for targeted DNA-seq AND of subtype GCB, 9 in total		CD58		@(nMutations)~isnan(nMutations)	10	LY031=0, LY035=0, LY037=0, LY042=0, LY044=0, LY053=0, LY055=0, LY058=0, LY063=0, LY064=2	9	LY024=0, LY025=0, LY032=0, LY034=0, LY040=0, LY054=0, LY057=0, LY062=0, LY065=0		@(nMutations)nMutations>0	1	0.1	LY064	0	0				WilcoxonRanksumTest_leftTailed	Wilcoxon rank test (similar to a 2-sample t-test without assuming a normal distribution). Left-tailed, i.e. the p value is small, if the median of the distribution of measured values in the first subcohort A is significantly lower than in the second subcohort B.	1	18 covariates: frequently mutated genes (f>=0.05)	1		WilcoxonRanksumTest_rightTailed	Wilcoxon rank test (similar to a 2-sample t-test without assuming a normal distribution). Right-tailed, i.e. the p value is small, if the median of the distribution of measured values in the first subcohort A is significantly higher than in the second subcohort B.	0.526316	18 covariates: frequently mutated genes (f>=0.05)	1
	all patients having a tumor initial sample/ targeted seq, 46 in total	all patients having an initial tumor sample for targeted DNA-seq AND of subtype ABC, 10 in total	all patients having an initial tumor sample for targeted DNA-seq AND of subtype GCB, 9 in total		EP300		@(nMutations)~isnan(nMutations)	10	LY031=0, LY035=0, LY037=0, LY042=0, LY044=1, LY053=0, LY055=0, LY058=0, LY063=0, LY064=1	9	LY024=0, LY025=0, LY032=0, LY034=0, LY040=0, LY054=0, LY057=0, LY062=0, LY065=0		@(nMutations)nMutations>0	2	0.2	LY044, LY064	0	0				WilcoxonRanksumTest_leftTailed	Wilcoxon rank test (similar to a 2-sample t-test without assuming a normal distribution). Left-tailed, i.e. the p value is small, if the median of the distribution of measured values in the first subcohort A is significantly lower than in the second subcohort B.	1	18 covariates: frequently mutated genes (f>=0.05)	1		WilcoxonRanksumTest_rightTailed	Wilcoxon rank test (similar to a 2-sample t-test without assuming a normal distribution). Right-tailed, i.e. the p value is small, if the median of the distribution of measured values in the first subcohort A is significantly higher than in the second subcohort B.	0.263158	18 covariates: frequently mutated genes (f>=0.05)	1
all patients having an initial tumor sample for targeted DNA-seq AND of subtype ABC, 10 in total <VERSUS> all patients having an initial tumor sample for targeted DNA-seq AND of subtype UC, 8 in total
	all patients having a tumor initial sample/ targeted seq, 46 in total	all patients having an initial tumor sample for targeted DNA-seq AND of subtype ABC, 10 in total	all patients having an initial tumor sample for targeted DNA-seq AND of subtype UC, 8 in total		KMT2C		@(nMutations)~isnan(nMutations)	10	LY031=0, LY035=0, LY037=0, LY042=0, LY044=0, LY053=0, LY055=0, LY058=0, LY063=0, LY064=0	8	LY019=0, LY021=1, LY026=0, LY027=0, LY045=1, LY050=0, LY051=1, LY059=1		@(nMutations)nMutations>0	0	0		4	0.5	LY021, LY045, LY051, LY059			WilcoxonRanksumTest_leftTailed	Wilcoxon rank test (similar to a 2-sample t-test without assuming a normal distribution). Left-tailed, i.e. the p value is small, if the median of the distribution of measured values in the first subcohort A is significantly lower than in the second subcohort B.	0.0228758	18 covariates: frequently mutated genes (f>=0.05)	0.411765		WilcoxonRanksumTest_rightTailed	Wilcoxon rank test (similar to a 2-sample t-test without assuming a normal distribution). Right-tailed, i.e. the p value is small, if the median of the distribution of measured values in the first subcohort A is significantly higher than in the second subcohort B.	1	18 covariates: frequently mutated genes (f>=0.05)	1
	all patients having a tumor initial sample/ targeted seq, 46 in total	all patients having an initial tumor sample for targeted DNA-seq AND of subtype ABC, 10 in total	all patients having an initial tumor sample for targeted DNA-seq AND of subtype UC, 8 in total		PCLO		@(nMutations)~isnan(nMutations)	10	LY031=0, LY035=0, LY037=0, LY042=0, LY044=0, LY053=0, LY055=0, LY058=0, LY063=0, LY064=0	8	LY019=1, LY021=0, LY026=0, LY027=0, LY045=0, LY050=0, LY051=0, LY059=2		@(nMutations)nMutations>0	0	0		2	0.25	LY019, LY059			WilcoxonRanksumTest_leftTailed	Wilcoxon rank test (similar to a 2-sample t-test without assuming a normal distribution). Left-tailed, i.e. the p value is small, if the median of the distribution of measured values in the first subcohort A is significantly lower than in the second subcohort B.	0.183007	18 covariates: frequently mutated genes (f>=0.05)	0.888889		WilcoxonRanksumTest_rightTailed	Wilcoxon rank test (similar to a 2-sample t-test without assuming a normal distribution). Right-tailed, i.e. the p value is small, if the median of the distribution of measured values in the first subcohort A is significantly higher than in the second subcohort B.	1	18 covariates: frequently mutated genes (f>=0.05)	1
	all patients having a tumor initial sample/ targeted seq, 46 in total	all patients having an initial tumor sample for targeted DNA-seq AND of subtype ABC, 10 in total	all patients having an initial tumor sample for targeted DNA-seq AND of subtype UC, 8 in total		ATM		@(nMutations)~isnan(nMutations)	10	LY031=0, LY035=0, LY037=0, LY042=0, LY044=0, LY053=0, LY055=0, LY058=0, LY063=0, LY064=0	8	LY019=0, LY021=0, LY026=0, LY027=0, LY045=1, LY050=1, LY051=0, LY059=0		@(nMutations)nMutations>0	0	0		2	0.25	LY045, LY050			WilcoxonRanksumTest_leftTailed	Wilcoxon rank test (similar to a 2-sample t-test without assuming a normal distribution). Left-tailed, i.e. the p value is small, if the median of the distribution of measured values in the first subcohort A is significantly lower than in the second subcohort B.	0.183007	18 covariates: frequently mutated genes (f>=0.05)	0.888889		WilcoxonRanksumTest_rightTailed	Wilcoxon rank test (similar to a 2-sample t-test without assuming a normal distribution). Right-tailed, i.e. the p value is small, if the median of the distribution of measured values in the first subcohort A is significantly higher than in the second subcohort B.	1	18 covariates: frequently mutated genes (f>=0.05)	1
	all patients having a tumor initial sample/ targeted seq, 46 in total	all patients having an initial tumor sample for targeted DNA-seq AND of subtype ABC, 10 in total	all patients having an initial tumor sample for targeted DNA-seq AND of subtype UC, 8 in total		SOCS1		@(nMutations)~isnan(nMutations)	10	LY031=0, LY035=0, LY037=1, LY042=1, LY044=0, LY053=0, LY055=0, LY058=0, LY063=0, LY064=0	8	LY019=0, LY021=0, LY026=2, LY027=0, LY045=0, LY050=0, LY051=2, LY059=0		@(nMutations)nMutations>0	2	0.2	LY037, LY042	2	0.25	LY026, LY051			WilcoxonRanksumTest_leftTailed	Wilcoxon rank test (similar to a 2-sample t-test without assuming a normal distribution). Left-tailed, i.e. the p value is small, if the median of the distribution of measured values in the first subcohort A is significantly lower than in the second subcohort B.	0.27451	18 covariates: frequently mutated genes (f>=0.05)	0.888889		WilcoxonRanksumTest_rightTailed	Wilcoxon rank test (similar to a 2-sample t-test without assuming a normal distribution). Right-tailed, i.e. the p value is small, if the median of the distribution of measured values in the first subcohort A is significantly higher than in the second subcohort B.	0.794118	18 covariates: frequently mutated genes (f>=0.05)	1
	all patients having a tumor initial sample/ targeted seq, 46 in total	all patients having an initial tumor sample for targeted DNA-seq AND of subtype ABC, 10 in total	all patients having an initial tumor sample for targeted DNA-seq AND of subtype UC, 8 in total		FOXO1		@(nMutations)~isnan(nMutations)	10	LY031=0, LY035=0, LY037=0, LY042=1, LY044=1, LY053=0, LY055=0, LY058=0, LY063=0, LY064=0	8	LY019=2, LY021=1, LY026=0, LY027=0, LY045=0, LY050=0, LY051=0, LY059=0		@(nMutations)nMutations>0	2	0.2	LY042, LY044	2	0.25	LY019, LY021			WilcoxonRanksumTest_leftTailed	Wilcoxon rank test (similar to a 2-sample t-test without assuming a normal distribution). Left-tailed, i.e. the p value is small, if the median of the distribution of measured values in the first subcohort A is significantly lower than in the second subcohort B.	0.411765	18 covariates: frequently mutated genes (f>=0.05)	0.888889		WilcoxonRanksumTest_rightTailed	Wilcoxon rank test (similar to a 2-sample t-test without assuming a normal distribution). Right-tailed, i.e. the p value is small, if the median of the distribution of measured values in the first subcohort A is significantly higher than in the second subcohort B.	0.794118	18 covariates: frequently mutated genes (f>=0.05)	1
	all patients having a tumor initial sample/ targeted seq, 46 in total	all patients having an initial tumor sample for targeted DNA-seq AND of subtype ABC, 10 in total	all patients having an initial tumor sample for targeted DNA-seq AND of subtype UC, 8 in total		B2M		@(nMutations)~isnan(nMutations)	10	LY031=0, LY035=0, LY037=0, LY042=0, LY044=0, LY053=0, LY055=0, LY058=0, LY063=0, LY064=0	8	LY019=0, LY021=0, LY026=0, LY027=0, LY045=0, LY050=1, LY051=0, LY059=0		@(nMutations)nMutations>0	0	0		1	0.125	LY050			WilcoxonRanksumTest_leftTailed	Wilcoxon rank test (similar to a 2-sample t-test without assuming a normal distribution). Left-tailed, i.e. the p value is small, if the median of the distribution of measured values in the first subcohort A is significantly lower than in the second subcohort B.	0.444444	18 covariates: frequently mutated genes (f>=0.05)	0.888889		WilcoxonRanksumTest_rightTailed	Wilcoxon rank test (similar to a 2-sample t-test without assuming a normal distribution). Right-tailed, i.e. the p value is small, if the median of the distribution of measured values in the first subcohort A is significantly higher than in the second subcohort B.	1	18 covariates: frequently mutated genes (f>=0.05)	1
	all patients having a tumor initial sample/ targeted seq, 46 in total	all patients having an initial tumor sample for targeted DNA-seq AND of subtype ABC, 10 in total	all patients having an initial tumor sample for targeted DNA-seq AND of subtype UC, 8 in total		NOTCH1		@(nMutations)~isnan(nMutations)	10	LY031=0, LY035=0, LY037=0, LY042=0, LY044=0, LY053=0, LY055=0, LY058=0, LY063=0, LY064=0	8	LY019=0, LY021=0, LY026=0, LY027=0, LY045=0, LY050=1, LY051=0, LY059=0		@(nMutations)nMutations>0	0	0		1	0.125	LY050			WilcoxonRanksumTest_leftTailed	Wilcoxon rank test (similar to a 2-sample t-test without assuming a normal distribution). Left-tailed, i.e. the p value is small, if the median of the distribution of measured values in the first subcohort A is significantly lower than in the second subcohort B.	0.444444	18 covariates: frequently mutated genes (f>=0.05)	0.888889		WilcoxonRanksumTest_rightTailed	Wilcoxon rank test (similar to a 2-sample t-test without assuming a normal distribution). Right-tailed, i.e. the p value is small, if the median of the distribution of measured values in the first subcohort A is significantly higher than in the second subcohort B.	1	18 covariates: frequently mutated genes (f>=0.05)	1
	all patients having a tumor initial sample/ targeted seq, 46 in total	all patients having an initial tumor sample for targeted DNA-seq AND of subtype ABC, 10 in total	all patients having an initial tumor sample for targeted DNA-seq AND of subtype UC, 8 in total		PRDM1		@(nMutations)~isnan(nMutations)	10	LY031=0, LY035=0, LY037=0, LY042=0, LY044=0, LY053=0, LY055=0, LY058=0, LY063=0, LY064=0	8	LY019=0, LY021=0, LY026=0, LY027=0, LY045=0, LY050=0, LY051=0, LY059=1		@(nMutations)nMutations>0	0	0		1	0.125	LY059			WilcoxonRanksumTest_leftTailed	Wilcoxon rank test (similar to a 2-sample t-test without assuming a normal distribution). Left-tailed, i.e. the p value is small, if the median of the distribution of measured values in the first subcohort A is significantly lower than in the second subcohort B.	0.444444	18 covariates: frequently mutated genes (f>=0.05)	0.888889		WilcoxonRanksumTest_rightTailed	Wilcoxon rank test (similar to a 2-sample t-test without assuming a normal distribution). Right-tailed, i.e. the p value is small, if the median of the distribution of measured values in the first subcohort A is significantly higher than in the second subcohort B.	1	18 covariates: frequently mutated genes (f>=0.05)	1
	all patients having a tumor initial sample/ targeted seq, 46 in total	all patients having an initial tumor sample for targeted DNA-seq AND of subtype ABC, 10 in total	all patients having an initial tumor sample for targeted DNA-seq AND of subtype UC, 8 in total		TP53		@(nMutations)~isnan(nMutations)	10	LY031=0, LY035=0, LY037=0, LY042=0, LY044=0, LY053=0, LY055=0, LY058=0, LY063=0, LY064=0	8	LY019=0, LY021=0, LY026=0, LY027=0, LY045=0, LY050=0, LY051=0, LY059=2		@(nMutations)nMutations>0	0	0		1	0.125	LY059			WilcoxonRanksumTest_leftTailed	Wilcoxon rank test (similar to a 2-sample t-test without assuming a normal distribution). Left-tailed, i.e. the p value is small, if the median of the distribution of measured values in the first subcohort A is significantly lower than in the second subcohort B.	0.444444	18 covariates: frequently mutated genes (f>=0.05)	0.888889		WilcoxonRanksumTest_rightTailed	Wilcoxon rank test (similar to a 2-sample t-test without assuming a normal distribution). Right-tailed, i.e. the p value is small, if the median of the distribution of measured values in the first subcohort A is significantly higher than in the second subcohort B.	1	18 covariates: frequently mutated genes (f>=0.05)	1
	all patients having a tumor initial sample/ targeted seq, 46 in total	all patients having an initial tumor sample for targeted DNA-seq AND of subtype ABC, 10 in total	all patients having an initial tumor sample for targeted DNA-seq AND of subtype UC, 8 in total		ARID1A		@(nMutations)~isnan(nMutations)	10	LY031=0, LY035=0, LY037=0, LY042=0, LY044=0, LY053=0, LY055=0, LY058=0, LY063=0, LY064=1	8	LY019=0, LY021=0, LY026=0, LY027=0, LY045=0, LY050=0, LY051=1, LY059=0		@(nMutations)nMutations>0	1	0.1	LY064	1	0.125	LY051			WilcoxonRanksumTest_leftTailed	Wilcoxon rank test (similar to a 2-sample t-test without assuming a normal distribution). Left-tailed, i.e. the p value is small, if the median of the distribution of measured values in the first subcohort A is significantly lower than in the second subcohort B.	0.705882	18 covariates: frequently mutated genes (f>=0.05)	1		WilcoxonRanksumTest_rightTailed	Wilcoxon rank test (similar to a 2-sample t-test without assuming a normal distribution). Right-tailed, i.e. the p value is small, if the median of the distribution of measured values in the first subcohort A is significantly higher than in the second subcohort B.	0.816993	18 covariates: frequently mutated genes (f>=0.05)	1
	all patients having a tumor initial sample/ targeted seq, 46 in total	all patients having an initial tumor sample for targeted DNA-seq AND of subtype ABC, 10 in total	all patients having an initial tumor sample for targeted DNA-seq AND of subtype UC, 8 in total		NOTCH2		@(nMutations)~isnan(nMutations)	10	LY031=0, LY035=0, LY037=0, LY042=0, LY044=0, LY053=1, LY055=0, LY058=0, LY063=0, LY064=0	8	LY019=0, LY021=0, LY026=0, LY027=0, LY045=0, LY050=0, LY051=0, LY059=1		@(nMutations)nMutations>0	1	0.1	LY053	1	0.125	LY059			WilcoxonRanksumTest_leftTailed	Wilcoxon rank test (similar to a 2-sample t-test without assuming a normal distribution). Left-tailed, i.e. the p value is small, if the median of the distribution of measured values in the first subcohort A is significantly lower than in the second subcohort B.	0.705882	18 covariates: frequently mutated genes (f>=0.05)	1		WilcoxonRanksumTest_rightTailed	Wilcoxon rank test (similar to a 2-sample t-test without assuming a normal distribution). Right-tailed, i.e. the p value is small, if the median of the distribution of measured values in the first subcohort A is significantly higher than in the second subcohort B.	0.816993	18 covariates: frequently mutated genes (f>=0.05)	1
	all patients having a tumor initial sample/ targeted seq, 46 in total	all patients having an initial tumor sample for targeted DNA-seq AND of subtype ABC, 10 in total	all patients having an initial tumor sample for targeted DNA-seq AND of subtype UC, 8 in total		MAP3K14		@(nMutations)~isnan(nMutations)	10	LY031=0, LY035=0, LY037=0, LY042=0, LY044=0, LY053=0, LY055=0, LY058=0, LY063=0, LY064=0	8	LY019=0, LY021=0, LY026=0, LY027=0, LY045=0, LY050=0, LY051=0, LY059=0		@(nMutations)nMutations>0	0	0		0	0				WilcoxonRanksumTest_leftTailed	Wilcoxon rank test (similar to a 2-sample t-test without assuming a normal distribution). Left-tailed, i.e. the p value is small, if the median of the distribution of measured values in the first subcohort A is significantly lower than in the second subcohort B.	1	18 covariates: frequently mutated genes (f>=0.05)	1		WilcoxonRanksumTest_rightTailed	Wilcoxon rank test (similar to a 2-sample t-test without assuming a normal distribution). Right-tailed, i.e. the p value is small, if the median of the distribution of measured values in the first subcohort A is significantly higher than in the second subcohort B.	1	18 covariates: frequently mutated genes (f>=0.05)	1
	all patients having a tumor initial sample/ targeted seq, 46 in total	all patients having an initial tumor sample for targeted DNA-seq AND of subtype ABC, 10 in total	all patients having an initial tumor sample for targeted DNA-seq AND of subtype UC, 8 in total		CD58		@(nMutations)~isnan(nMutations)	10	LY031=0, LY035=0, LY037=0, LY042=0, LY044=0, LY053=0, LY055=0, LY058=0, LY063=0, LY064=2	8	LY019=0, LY021=0, LY026=0, LY027=0, LY045=0, LY050=0, LY051=0, LY059=0		@(nMutations)nMutations>0	1	0.1	LY064	0	0				WilcoxonRanksumTest_leftTailed	Wilcoxon rank test (similar to a 2-sample t-test without assuming a normal distribution). Left-tailed, i.e. the p value is small, if the median of the distribution of measured values in the first subcohort A is significantly lower than in the second subcohort B.	1	18 covariates: frequently mutated genes (f>=0.05)	1		WilcoxonRanksumTest_rightTailed	Wilcoxon rank test (similar to a 2-sample t-test without assuming a normal distribution). Right-tailed, i.e. the p value is small, if the median of the distribution of measured values in the first subcohort A is significantly higher than in the second subcohort B.	0.555556	18 covariates: frequently mutated genes (f>=0.05)	1
	all patients having a tumor initial sample/ targeted seq, 46 in total	all patients having an initial tumor sample for targeted DNA-seq AND of subtype ABC, 10 in total	all patients having an initial tumor sample for targeted DNA-seq AND of subtype UC, 8 in total		CREBBP		@(nMutations)~isnan(nMutations)	10	LY031=1, LY035=0, LY037=0, LY042=0, LY044=0, LY053=0, LY055=0, LY058=0, LY063=0, LY064=0	8	LY019=0, LY021=0, LY026=0, LY027=0, LY045=0, LY050=0, LY051=0, LY059=0		@(nMutations)nMutations>0	1	0.1	LY031	0	0				WilcoxonRanksumTest_leftTailed	Wilcoxon rank test (similar to a 2-sample t-test without assuming a normal distribution). Left-tailed, i.e. the p value is small, if the median of the distribution of measured values in the first subcohort A is significantly lower than in the second subcohort B.	1	18 covariates: frequently mutated genes (f>=0.05)	1		WilcoxonRanksumTest_rightTailed	Wilcoxon rank test (similar to a 2-sample t-test without assuming a normal distribution). Right-tailed, i.e. the p value is small, if the median of the distribution of measured values in the first subcohort A is significantly higher than in the second subcohort B.	0.555556	18 covariates: frequently mutated genes (f>=0.05)	1
	all patients having a tumor initial sample/ targeted seq, 46 in total	all patients having an initial tumor sample for targeted DNA-seq AND of subtype ABC, 10 in total	all patients having an initial tumor sample for targeted DNA-seq AND of subtype UC, 8 in total		TNFAIP3		@(nMutations)~isnan(nMutations)	10	LY031=0, LY035=0, LY037=0, LY042=0, LY044=0, LY053=0, LY055=0, LY058=0, LY063=1, LY064=0	8	LY019=0, LY021=0, LY026=0, LY027=0, LY045=0, LY050=0, LY051=0, LY059=0		@(nMutations)nMutations>0	1	0.1	LY063	0	0				WilcoxonRanksumTest_leftTailed	Wilcoxon rank test (similar to a 2-sample t-test without assuming a normal distribution). Left-tailed, i.e. the p value is small, if the median of the distribution of measured values in the first subcohort A is significantly lower than in the second subcohort B.	1	18 covariates: frequently mutated genes (f>=0.05)	1		WilcoxonRanksumTest_rightTailed	Wilcoxon rank test (similar to a 2-sample t-test without assuming a normal distribution). Right-tailed, i.e. the p value is small, if the median of the distribution of measured values in the first subcohort A is significantly higher than in the second subcohort B.	0.555556	18 covariates: frequently mutated genes (f>=0.05)	1
	all patients having a tumor initial sample/ targeted seq, 46 in total	all patients having an initial tumor sample for targeted DNA-seq AND of subtype ABC, 10 in total	all patients having an initial tumor sample for targeted DNA-seq AND of subtype UC, 8 in total		KMT2D		@(nMutations)~isnan(nMutations)	10	LY031=0, LY035=0, LY037=1, LY042=0, LY044=0, LY053=0, LY055=0, LY058=0, LY063=0, LY064=1	8	LY019=0, LY021=0, LY026=0, LY027=0, LY045=0, LY050=0, LY051=0, LY059=0		@(nMutations)nMutations>0	2	0.2	LY037, LY064	0	0				WilcoxonRanksumTest_leftTailed	Wilcoxon rank test (similar to a 2-sample t-test without assuming a normal distribution). Left-tailed, i.e. the p value is small, if the median of the distribution of measured values in the first subcohort A is significantly lower than in the second subcohort B.	1	18 covariates: frequently mutated genes (f>=0.05)	1		WilcoxonRanksumTest_rightTailed	Wilcoxon rank test (similar to a 2-sample t-test without assuming a normal distribution). Right-tailed, i.e. the p value is small, if the median of the distribution of measured values in the first subcohort A is significantly higher than in the second subcohort B.	0.294118	18 covariates: frequently mutated genes (f>=0.05)	1
	all patients having a tumor initial sample/ targeted seq, 46 in total	all patients having an initial tumor sample for targeted DNA-seq AND of subtype ABC, 10 in total	all patients having an initial tumor sample for targeted DNA-seq AND of subtype UC, 8 in total		EP300		@(nMutations)~isnan(nMutations)	10	LY031=0, LY035=0, LY037=0, LY042=0, LY044=1, LY053=0, LY055=0, LY058=0, LY063=0, LY064=1	8	LY019=0, LY021=0, LY026=0, LY027=0, LY045=0, LY050=0, LY051=0, LY059=0		@(nMutations)nMutations>0	2	0.2	LY044, LY064	0	0				WilcoxonRanksumTest_leftTailed	Wilcoxon rank test (similar to a 2-sample t-test without assuming a normal distribution). Left-tailed, i.e. the p value is small, if the median of the distribution of measured values in the first subcohort A is significantly lower than in the second subcohort B.	1	18 covariates: frequently mutated genes (f>=0.05)	1		WilcoxonRanksumTest_rightTailed	Wilcoxon rank test (similar to a 2-sample t-test without assuming a normal distribution). Right-tailed, i.e. the p value is small, if the median of the distribution of measured values in the first subcohort A is significantly higher than in the second subcohort B.	0.294118	18 covariates: frequently mutated genes (f>=0.05)	1
	all patients having a tumor initial sample/ targeted seq, 46 in total	all patients having an initial tumor sample for targeted DNA-seq AND of subtype ABC, 10 in total	all patients having an initial tumor sample for targeted DNA-seq AND of subtype UC, 8 in total		IRF8		@(nMutations)~isnan(nMutations)	10	LY031=1, LY035=0, LY037=0, LY042=0, LY044=0, LY053=0, LY055=0, LY058=0, LY063=0, LY064=1	8	LY019=0, LY021=0, LY026=0, LY027=0, LY045=0, LY050=0, LY051=0, LY059=0		@(nMutations)nMutations>0	2	0.2	LY031, LY064	0	0				WilcoxonRanksumTest_leftTailed	Wilcoxon rank test (similar to a 2-sample t-test without assuming a normal distribution). Left-tailed, i.e. the p value is small, if the median of the distribution of measured values in the first subcohort A is significantly lower than in the second subcohort B.	1	18 covariates: frequently mutated genes (f>=0.05)	1		WilcoxonRanksumTest_rightTailed	Wilcoxon rank test (similar to a 2-sample t-test without assuming a normal distribution). Right-tailed, i.e. the p value is small, if the median of the distribution of measured values in the first subcohort A is significantly higher than in the second subcohort B.	0.294118	18 covariates: frequently mutated genes (f>=0.05)	1
all patients having an initial tumor sample for targeted DNA-seq AND of subtype ABC, 10 in total <VERSUS> all patients having an initial tumor sample for targeted DNA-seq AND of subtype GCB or UC, 17 in total
	all patients having a tumor initial sample/ targeted seq, 46 in total	all patients having an initial tumor sample for targeted DNA-seq AND of subtype ABC, 10 in total	all patients having an initial tumor sample for targeted DNA-seq AND of subtype GCB or UC, 17 in total		KMT2C		@(nMutations)~isnan(nMutations)	10	LY031=0, LY035=0, LY037=0, LY042=0, LY044=0, LY053=0, LY055=0, LY058=0, LY063=0, LY064=0	17	LY019=0, LY021=1, LY024=0, LY025=0, LY026=0, LY027=0, LY032=0, LY034=0, LY040=0, LY045=1, LY050=0, LY051=1, LY054=0, LY057=0, LY059=1, LY062=0, LY065=1		@(nMutations)nMutations>0	0	0		5	0.294118	LY021, LY045, LY051, LY059, LY065			WilcoxonRanksumTest_leftTailed	Wilcoxon rank test (similar to a 2-sample t-test without assuming a normal distribution). Left-tailed, i.e. the p value is small, if the median of the distribution of measured values in the first subcohort A is significantly lower than in the second subcohort B.	0.0338425	18 covariates: frequently mutated genes (f>=0.05)	0.440544		WilcoxonRanksumTest_rightTailed	Wilcoxon rank test (similar to a 2-sample t-test without assuming a normal distribution). Right-tailed, i.e. the p value is small, if the median of the distribution of measured values in the first subcohort A is significantly higher than in the second subcohort B.	0.971393	18 covariates: frequently mutated genes (f>=0.05)	1
	all patients having a tumor initial sample/ targeted seq, 46 in total	all patients having an initial tumor sample for targeted DNA-seq AND of subtype ABC, 10 in total	all patients having an initial tumor sample for targeted DNA-seq AND of subtype GCB or UC, 17 in total		B2M		@(nMutations)~isnan(nMutations)	10	LY031=0, LY035=0, LY037=0, LY042=0, LY044=0, LY053=0, LY055=0, LY058=0, LY063=0, LY064=0	17	LY019=0, LY021=0, LY024=0, LY025=1, LY026=0, LY027=0, LY032=0, LY034=0, LY040=1, LY045=0, LY050=1, LY051=0, LY054=0, LY057=0, LY059=0, LY062=0, LY065=0		@(nMutations)nMutations>0	0	0		3	0.176471	LY025, LY040, LY050			WilcoxonRanksumTest_leftTailed	Wilcoxon rank test (similar to a 2-sample t-test without assuming a normal distribution). Left-tailed, i.e. the p value is small, if the median of the distribution of measured values in the first subcohort A is significantly lower than in the second subcohort B.	0.0906804	18 covariates: frequently mutated genes (f>=0.05)	0.440544		WilcoxonRanksumTest_rightTailed	Wilcoxon rank test (similar to a 2-sample t-test without assuming a normal distribution). Right-tailed, i.e. the p value is small, if the median of the distribution of measured values in the first subcohort A is significantly higher than in the second subcohort B.	0.923463	18 covariates: frequently mutated genes (f>=0.05)	1
	all patients having a tumor initial sample/ targeted seq, 46 in total	all patients having an initial tumor sample for targeted DNA-seq AND of subtype ABC, 10 in total	all patients having an initial tumor sample for targeted DNA-seq AND of subtype GCB or UC, 17 in total		ATM		@(nMutations)~isnan(nMutations)	10	LY031=0, LY035=0, LY037=0, LY042=0, LY044=0, LY053=0, LY055=0, LY058=0, LY063=0, LY064=0	17	LY019=0, LY021=0, LY024=0, LY025=0, LY026=0, LY027=0, LY032=0, LY034=0, LY040=0, LY045=1, LY050=1, LY051=0, LY054=0, LY057=0, LY059=0, LY062=0, LY065=0		@(nMutations)nMutations>0	0	0		2	0.117647	LY045, LY050			WilcoxonRanksumTest_leftTailed	Wilcoxon rank test (similar to a 2-sample t-test without assuming a normal distribution). Left-tailed, i.e. the p value is small, if the median of the distribution of measured values in the first subcohort A is significantly lower than in the second subcohort B.	0.146669	18 covariates: frequently mutated genes (f>=0.05)	0.440544		WilcoxonRanksumTest_rightTailed	Wilcoxon rank test (similar to a 2-sample t-test without assuming a normal distribution). Right-tailed, i.e. the p value is small, if the median of the distribution of measured values in the first subcohort A is significantly higher than in the second subcohort B.	0.877268	18 covariates: frequently mutated genes (f>=0.05)	1
	all patients having a tumor initial sample/ targeted seq, 46 in total	all patients having an initial tumor sample for targeted DNA-seq AND of subtype ABC, 10 in total	all patients having an initial tumor sample for targeted DNA-seq AND of subtype GCB or UC, 17 in total		NOTCH1		@(nMutations)~isnan(nMutations)	10	LY031=0, LY035=0, LY037=0, LY042=0, LY044=0, LY053=0, LY055=0, LY058=0, LY063=0, LY064=0	17	LY019=0, LY021=0, LY024=0, LY025=0, LY026=0, LY027=0, LY032=0, LY034=1, LY040=0, LY045=0, LY050=1, LY051=0, LY054=0, LY057=0, LY059=0, LY062=0, LY065=0		@(nMutations)nMutations>0	0	0		2	0.117647	LY034, LY050			WilcoxonRanksumTest_leftTailed	Wilcoxon rank test (similar to a 2-sample t-test without assuming a normal distribution). Left-tailed, i.e. the p value is small, if the median of the distribution of measured values in the first subcohort A is significantly lower than in the second subcohort B.	0.146669	18 covariates: frequently mutated genes (f>=0.05)	0.440544		WilcoxonRanksumTest_rightTailed	Wilcoxon rank test (similar to a 2-sample t-test without assuming a normal distribution). Right-tailed, i.e. the p value is small, if the median of the distribution of measured values in the first subcohort A is significantly higher than in the second subcohort B.	0.877268	18 covariates: frequently mutated genes (f>=0.05)	1
	all patients having a tumor initial sample/ targeted seq, 46 in total	all patients having an initial tumor sample for targeted DNA-seq AND of subtype ABC, 10 in total	all patients having an initial tumor sample for targeted DNA-seq AND of subtype GCB or UC, 17 in total		PCLO		@(nMutations)~isnan(nMutations)	10	LY031=0, LY035=0, LY037=0, LY042=0, LY044=0, LY053=0, LY055=0, LY058=0, LY063=0, LY064=0	17	LY019=1, LY021=0, LY024=0, LY025=0, LY026=0, LY027=0, LY032=0, LY034=0, LY040=0, LY045=0, LY050=0, LY051=0, LY054=0, LY057=0, LY059=2, LY062=0, LY065=0		@(nMutations)nMutations>0	0	0		2	0.117647	LY019, LY059			WilcoxonRanksumTest_leftTailed	Wilcoxon rank test (similar to a 2-sample t-test without assuming a normal distribution). Left-tailed, i.e. the p value is small, if the median of the distribution of measured values in the first subcohort A is significantly lower than in the second subcohort B.	0.146848	18 covariates: frequently mutated genes (f>=0.05)	0.440544		WilcoxonRanksumTest_rightTailed	Wilcoxon rank test (similar to a 2-sample t-test without assuming a normal distribution). Right-tailed, i.e. the p value is small, if the median of the distribution of measured values in the first subcohort A is significantly higher than in the second subcohort B.	0.877094	18 covariates: frequently mutated genes (f>=0.05)	1
	all patients having a tumor initial sample/ targeted seq, 46 in total	all patients having an initial tumor sample for targeted DNA-seq AND of subtype ABC, 10 in total	all patients having an initial tumor sample for targeted DNA-seq AND of subtype GCB or UC, 17 in total		TP53		@(nMutations)~isnan(nMutations)	10	LY031=0, LY035=0, LY037=0, LY042=0, LY044=0, LY053=0, LY055=0, LY058=0, LY063=0, LY064=0	17	LY019=0, LY021=0, LY024=0, LY025=0, LY026=0, LY027=0, LY032=0, LY034=0, LY040=0, LY045=0, LY050=0, LY051=0, LY054=0, LY057=1, LY059=2, LY062=0, LY065=0		@(nMutations)nMutations>0	0	0		2	0.117647	LY057, LY059			WilcoxonRanksumTest_leftTailed	Wilcoxon rank test (similar to a 2-sample t-test without assuming a normal distribution). Left-tailed, i.e. the p value is small, if the median of the distribution of measured values in the first subcohort A is significantly lower than in the second subcohort B.	0.146848	18 covariates: frequently mutated genes (f>=0.05)	0.440544		WilcoxonRanksumTest_rightTailed	Wilcoxon rank test (similar to a 2-sample t-test without assuming a normal distribution). Right-tailed, i.e. the p value is small, if the median of the distribution of measured values in the first subcohort A is significantly higher than in the second subcohort B.	0.877094	18 covariates: frequently mutated genes (f>=0.05)	1
	all patients having a tumor initial sample/ targeted seq, 46 in total	all patients having an initial tumor sample for targeted DNA-seq AND of subtype ABC, 10 in total	all patients having an initial tumor sample for targeted DNA-seq AND of subtype GCB or UC, 17 in total		PRDM1		@(nMutations)~isnan(nMutations)	10	LY031=0, LY035=0, LY037=0, LY042=0, LY044=0, LY053=0, LY055=0, LY058=0, LY063=0, LY064=0	17	LY019=0, LY021=0, LY024=0, LY025=0, LY026=0, LY027=0, LY032=0, LY034=0, LY040=0, LY045=0, LY050=0, LY051=0, LY054=0, LY057=0, LY059=1, LY062=0, LY065=0		@(nMutations)nMutations>0	0	0		1	0.0588235	LY059			WilcoxonRanksumTest_leftTailed	Wilcoxon rank test (similar to a 2-sample t-test without assuming a normal distribution). Left-tailed, i.e. the p value is small, if the median of the distribution of measured values in the first subcohort A is significantly lower than in the second subcohort B.	0.245013	18 covariates: frequently mutated genes (f>=0.05)	0.55432		WilcoxonRanksumTest_rightTailed	Wilcoxon rank test (similar to a 2-sample t-test without assuming a normal distribution). Right-tailed, i.e. the p value is small, if the median of the distribution of measured values in the first subcohort A is significantly higher than in the second subcohort B.	0.800571	18 covariates: frequently mutated genes (f>=0.05)	1
	all patients having a tumor initial sample/ targeted seq, 46 in total	all patients having an initial tumor sample for targeted DNA-seq AND of subtype ABC, 10 in total	all patients having an initial tumor sample for targeted DNA-seq AND of subtype GCB or UC, 17 in total		SOCS1		@(nMutations)~isnan(nMutations)	10	LY031=0, LY035=0, LY037=1, LY042=1, LY044=0, LY053=0, LY055=0, LY058=0, LY063=0, LY064=0	17	LY019=0, LY021=0, LY024=0, LY025=3, LY026=2, LY027=0, LY032=1, LY034=0, LY040=0, LY045=0, LY050=0, LY051=2, LY054=1, LY057=0, LY059=0, LY062=0, LY065=0		@(nMutations)nMutations>0	2	0.2	LY037, LY042	5	0.294118	LY025, LY026, LY032, LY051, LY054			WilcoxonRanksumTest_leftTailed	Wilcoxon rank test (similar to a 2-sample t-test without assuming a normal distribution). Left-tailed, i.e. the p value is small, if the median of the distribution of measured values in the first subcohort A is significantly lower than in the second subcohort B.	0.246365	18 covariates: frequently mutated genes (f>=0.05)	0.55432		WilcoxonRanksumTest_rightTailed	Wilcoxon rank test (similar to a 2-sample t-test without assuming a normal distribution). Right-tailed, i.e. the p value is small, if the median of the distribution of measured values in the first subcohort A is significantly higher than in the second subcohort B.	0.773766	18 covariates: frequently mutated genes (f>=0.05)	1
	all patients having a tumor initial sample/ targeted seq, 46 in total	all patients having an initial tumor sample for targeted DNA-seq AND of subtype ABC, 10 in total	all patients having an initial tumor sample for targeted DNA-seq AND of subtype GCB or UC, 17 in total		ARID1A		@(nMutations)~isnan(nMutations)	10	LY031=0, LY035=0, LY037=0, LY042=0, LY044=0, LY053=0, LY055=0, LY058=0, LY063=0, LY064=1	17	LY019=0, LY021=0, LY024=0, LY025=0, LY026=0, LY027=0, LY032=0, LY034=0, LY040=0, LY045=0, LY050=0, LY051=1, LY054=0, LY057=1, LY059=0, LY062=0, LY065=0		@(nMutations)nMutations>0	1	0.1	LY064	2	0.117647	LY051, LY057			WilcoxonRanksumTest_leftTailed	Wilcoxon rank test (similar to a 2-sample t-test without assuming a normal distribution). Left-tailed, i.e. the p value is small, if the median of the distribution of measured values in the first subcohort A is significantly lower than in the second subcohort B.	0.463278	18 covariates: frequently mutated genes (f>=0.05)	0.833901		WilcoxonRanksumTest_rightTailed	Wilcoxon rank test (similar to a 2-sample t-test without assuming a normal distribution). Right-tailed, i.e. the p value is small, if the median of the distribution of measured values in the first subcohort A is significantly higher than in the second subcohort B.	0.573133	18 covariates: frequently mutated genes (f>=0.05)	1
	all patients having a tumor initial sample/ targeted seq, 46 in total	all patients having an initial tumor sample for targeted DNA-seq AND of subtype ABC, 10 in total	all patients having an initial tumor sample for targeted DNA-seq AND of subtype GCB or UC, 17 in total		NOTCH2		@(nMutations)~isnan(nMutations)	10	LY031=0, LY035=0, LY037=0, LY042=0, LY044=0, LY053=1, LY055=0, LY058=0, LY063=0, LY064=0	17	LY019=0, LY021=0, LY024=0, LY025=0, LY026=0, LY027=0, LY032=0, LY034=0, LY040=1, LY045=0, LY050=0, LY051=0, LY054=0, LY057=0, LY059=1, LY062=0, LY065=0		@(nMutations)nMutations>0	1	0.1	LY053	2	0.117647	LY040, LY059			WilcoxonRanksumTest_leftTailed	Wilcoxon rank test (similar to a 2-sample t-test without assuming a normal distribution). Left-tailed, i.e. the p value is small, if the median of the distribution of measured values in the first subcohort A is significantly lower than in the second subcohort B.	0.463278	18 covariates: frequently mutated genes (f>=0.05)	0.833901		WilcoxonRanksumTest_rightTailed	Wilcoxon rank test (similar to a 2-sample t-test without assuming a normal distribution). Right-tailed, i.e. the p value is small, if the median of the distribution of measured values in the first subcohort A is significantly higher than in the second subcohort B.	0.573133	18 covariates: frequently mutated genes (f>=0.05)	1
	all patients having a tumor initial sample/ targeted seq, 46 in total	all patients having an initial tumor sample for targeted DNA-seq AND of subtype ABC, 10 in total	all patients having an initial tumor sample for targeted DNA-seq AND of subtype GCB or UC, 17 in total		FOXO1		@(nMutations)~isnan(nMutations)	10	LY031=0, LY035=0, LY037=0, LY042=1, LY044=1, LY053=0, LY055=0, LY058=0, LY063=0, LY064=0	17	LY019=2, LY021=1, LY024=0, LY025=0, LY026=0, LY027=0, LY032=1, LY034=0, LY040=0, LY045=0, LY050=0, LY051=0, LY054=0, LY057=0, LY059=0, LY062=0, LY065=0		@(nMutations)nMutations>0	2	0.2	LY042, LY044	3	0.176471	LY019, LY021, LY032			WilcoxonRanksumTest_leftTailed	Wilcoxon rank test (similar to a 2-sample t-test without assuming a normal distribution). Left-tailed, i.e. the p value is small, if the median of the distribution of measured values in the first subcohort A is significantly lower than in the second subcohort B.	0.544385	18 covariates: frequently mutated genes (f>=0.05)	0.890813		WilcoxonRanksumTest_rightTailed	Wilcoxon rank test (similar to a 2-sample t-test without assuming a normal distribution). Right-tailed, i.e. the p value is small, if the median of the distribution of measured values in the first subcohort A is significantly higher than in the second subcohort B.	0.485178	18 covariates: frequently mutated genes (f>=0.05)	1
	all patients having a tumor initial sample/ targeted seq, 46 in total	all patients having an initial tumor sample for targeted DNA-seq AND of subtype ABC, 10 in total	all patients having an initial tumor sample for targeted DNA-seq AND of subtype GCB or UC, 17 in total		CREBBP		@(nMutations)~isnan(nMutations)	10	LY031=1, LY035=0, LY037=0, LY042=0, LY044=0, LY053=0, LY055=0, LY058=0, LY063=0, LY064=0	17	LY019=0, LY021=0, LY024=0, LY025=0, LY026=0, LY027=0, LY032=0, LY034=0, LY040=2, LY045=0, LY050=0, LY051=0, LY054=0, LY057=0, LY059=0, LY062=0, LY065=0		@(nMutations)nMutations>0	1	0.1	LY031	1	0.0588235	LY040			WilcoxonRanksumTest_leftTailed	Wilcoxon rank test (similar to a 2-sample t-test without assuming a normal distribution). Left-tailed, i.e. the p value is small, if the median of the distribution of measured values in the first subcohort A is significantly lower than in the second subcohort B.	0.65057	18 covariates: frequently mutated genes (f>=0.05)	0.90195		WilcoxonRanksumTest_rightTailed	Wilcoxon rank test (similar to a 2-sample t-test without assuming a normal distribution). Right-tailed, i.e. the p value is small, if the median of the distribution of measured values in the first subcohort A is significantly higher than in the second subcohort B.	0.391148	18 covariates: frequently mutated genes (f>=0.05)	1
	all patients having a tumor initial sample/ targeted seq, 46 in total	all patients having an initial tumor sample for targeted DNA-seq AND of subtype ABC, 10 in total	all patients having an initial tumor sample for targeted DNA-seq AND of subtype GCB or UC, 17 in total		TNFAIP3		@(nMutations)~isnan(nMutations)	10	LY031=0, LY035=0, LY037=0, LY042=0, LY044=0, LY053=0, LY055=0, LY058=0, LY063=1, LY064=0	17	LY019=0, LY021=0, LY024=0, LY025=0, LY026=0, LY027=0, LY032=0, LY034=0, LY040=1, LY045=0, LY050=0, LY051=0, LY054=0, LY057=0, LY059=0, LY062=0, LY065=0		@(nMutations)nMutations>0	1	0.1	LY063	1	0.0588235	LY040			WilcoxonRanksumTest_leftTailed	Wilcoxon rank test (similar to a 2-sample t-test without assuming a normal distribution). Left-tailed, i.e. the p value is small, if the median of the distribution of measured values in the first subcohort A is significantly lower than in the second subcohort B.	0.670919	18 covariates: frequently mutated genes (f>=0.05)	0.90195		WilcoxonRanksumTest_rightTailed	Wilcoxon rank test (similar to a 2-sample t-test without assuming a normal distribution). Right-tailed, i.e. the p value is small, if the median of the distribution of measured values in the first subcohort A is significantly higher than in the second subcohort B.	0.370005	18 covariates: frequently mutated genes (f>=0.05)	1
	all patients having a tumor initial sample/ targeted seq, 46 in total	all patients having an initial tumor sample for targeted DNA-seq AND of subtype ABC, 10 in total	all patients having an initial tumor sample for targeted DNA-seq AND of subtype GCB or UC, 17 in total		KMT2D		@(nMutations)~isnan(nMutations)	10	LY031=0, LY035=0, LY037=1, LY042=0, LY044=0, LY053=0, LY055=0, LY058=0, LY063=0, LY064=1	17	LY019=0, LY021=0, LY024=0, LY025=0, LY026=0, LY027=0, LY032=0, LY034=0, LY040=1, LY045=0, LY050=0, LY051=0, LY054=0, LY057=0, LY059=0, LY062=0, LY065=2		@(nMutations)nMutations>0	2	0.2	LY037, LY064	2	0.117647	LY040, LY065			WilcoxonRanksumTest_leftTailed	Wilcoxon rank test (similar to a 2-sample t-test without assuming a normal distribution). Left-tailed, i.e. the p value is small, if the median of the distribution of measured values in the first subcohort A is significantly lower than in the second subcohort B.	0.701517	18 covariates: frequently mutated genes (f>=0.05)	0.90195		WilcoxonRanksumTest_rightTailed	Wilcoxon rank test (similar to a 2-sample t-test without assuming a normal distribution). Right-tailed, i.e. the p value is small, if the median of the distribution of measured values in the first subcohort A is significantly higher than in the second subcohort B.	0.327286	18 covariates: frequently mutated genes (f>=0.05)	1
	all patients having a tumor initial sample/ targeted seq, 46 in total	all patients having an initial tumor sample for targeted DNA-seq AND of subtype ABC, 10 in total	all patients having an initial tumor sample for targeted DNA-seq AND of subtype GCB or UC, 17 in total		IRF8		@(nMutations)~isnan(nMutations)	10	LY031=1, LY035=0, LY037=0, LY042=0, LY044=0, LY053=0, LY055=0, LY058=0, LY063=0, LY064=1	17	LY019=0, LY021=0, LY024=0, LY025=0, LY026=0, LY027=0, LY032=0, LY034=0, LY040=0, LY045=0, LY050=0, LY051=0, LY054=1, LY057=0, LY059=0, LY062=0, LY065=0		@(nMutations)nMutations>0	2	0.2	LY031, LY064	1	0.0588235	LY054			WilcoxonRanksumTest_leftTailed	Wilcoxon rank test (similar to a 2-sample t-test without assuming a normal distribution). Left-tailed, i.e. the p value is small, if the median of the distribution of measured values in the first subcohort A is significantly lower than in the second subcohort B.	0.875385	18 covariates: frequently mutated genes (f>=0.05)	1		WilcoxonRanksumTest_rightTailed	Wilcoxon rank test (similar to a 2-sample t-test without assuming a normal distribution). Right-tailed, i.e. the p value is small, if the median of the distribution of measured values in the first subcohort A is significantly higher than in the second subcohort B.	0.144562	18 covariates: frequently mutated genes (f>=0.05)	0.867374
	all patients having a tumor initial sample/ targeted seq, 46 in total	all patients having an initial tumor sample for targeted DNA-seq AND of subtype ABC, 10 in total	all patients having an initial tumor sample for targeted DNA-seq AND of subtype GCB or UC, 17 in total		CD58		@(nMutations)~isnan(nMutations)	10	LY031=0, LY035=0, LY037=0, LY042=0, LY044=0, LY053=0, LY055=0, LY058=0, LY063=0, LY064=2	17	LY019=0, LY021=0, LY024=0, LY025=0, LY026=0, LY027=0, LY032=0, LY034=0, LY040=0, LY045=0, LY050=0, LY051=0, LY054=0, LY057=0, LY059=0, LY062=0, LY065=0		@(nMutations)nMutations>0	1	0.1	LY064	0	0				WilcoxonRanksumTest_leftTailed	Wilcoxon rank test (similar to a 2-sample t-test without assuming a normal distribution). Left-tailed, i.e. the p value is small, if the median of the distribution of measured values in the first subcohort A is significantly lower than in the second subcohort B.	0.916289	18 covariates: frequently mutated genes (f>=0.05)	1		WilcoxonRanksumTest_rightTailed	Wilcoxon rank test (similar to a 2-sample t-test without assuming a normal distribution). Right-tailed, i.e. the p value is small, if the median of the distribution of measured values in the first subcohort A is significantly higher than in the second subcohort B.	0.109884	18 covariates: frequently mutated genes (f>=0.05)	0.867374
	all patients having a tumor initial sample/ targeted seq, 46 in total	all patients having an initial tumor sample for targeted DNA-seq AND of subtype ABC, 10 in total	all patients having an initial tumor sample for targeted DNA-seq AND of subtype GCB or UC, 17 in total		EP300		@(nMutations)~isnan(nMutations)	10	LY031=0, LY035=0, LY037=0, LY042=0, LY044=1, LY053=0, LY055=0, LY058=0, LY063=0, LY064=1	17	LY019=0, LY021=0, LY024=0, LY025=0, LY026=0, LY027=0, LY032=0, LY034=0, LY040=0, LY045=0, LY050=0, LY051=0, LY054=0, LY057=0, LY059=0, LY062=0, LY065=0		@(nMutations)nMutations>0	2	0.2	LY044, LY064	0	0				WilcoxonRanksumTest_leftTailed	Wilcoxon rank test (similar to a 2-sample t-test without assuming a normal distribution). Left-tailed, i.e. the p value is small, if the median of the distribution of measured values in the first subcohort A is significantly lower than in the second subcohort B.	0.97355	18 covariates: frequently mutated genes (f>=0.05)	1		WilcoxonRanksumTest_rightTailed	Wilcoxon rank test (similar to a 2-sample t-test without assuming a normal distribution). Right-tailed, i.e. the p value is small, if the median of the distribution of measured values in the first subcohort A is significantly higher than in the second subcohort B.	0.0339915	18 covariates: frequently mutated genes (f>=0.05)	0.611848
	all patients having a tumor initial sample/ targeted seq, 46 in total	all patients having an initial tumor sample for targeted DNA-seq AND of subtype ABC, 10 in total	all patients having an initial tumor sample for targeted DNA-seq AND of subtype GCB or UC, 17 in total		MAP3K14		@(nMutations)~isnan(nMutations)	10	LY031=0, LY035=0, LY037=0, LY042=0, LY044=0, LY053=0, LY055=0, LY058=0, LY063=0, LY064=0	17	LY019=0, LY021=0, LY024=0, LY025=0, LY026=0, LY027=0, LY032=0, LY034=0, LY040=0, LY045=0, LY050=0, LY051=0, LY054=0, LY057=0, LY059=0, LY062=0, LY065=0		@(nMutations)nMutations>0	0	0		0	0				WilcoxonRanksumTest_leftTailed	Wilcoxon rank test (similar to a 2-sample t-test without assuming a normal distribution). Left-tailed, i.e. the p value is small, if the median of the distribution of measured values in the first subcohort A is significantly lower than in the second subcohort B.	1	18 covariates: frequently mutated genes (f>=0.05)	1		WilcoxonRanksumTest_rightTailed	Wilcoxon rank test (similar to a 2-sample t-test without assuming a normal distribution). Right-tailed, i.e. the p value is small, if the median of the distribution of measured values in the first subcohort A is significantly higher than in the second subcohort B.	1	18 covariates: frequently mutated genes (f>=0.05)	1
all patients having an initial tumor sample for targeted DNA-seq AND of subtype GCB, 9 in total <VERSUS> all patients having an initial tumor sample for targeted DNA-seq AND of subtype UC, 8 in total
	all patients having a tumor initial sample/ targeted seq, 46 in total	all patients having an initial tumor sample for targeted DNA-seq AND of subtype GCB, 9 in total	all patients having an initial tumor sample for targeted DNA-seq AND of subtype UC, 8 in total		KMT2C		@(nMutations)~isnan(nMutations)	9	LY024=0, LY025=0, LY032=0, LY034=0, LY040=0, LY054=0, LY057=0, LY062=0, LY065=1	8	LY019=0, LY021=1, LY026=0, LY027=0, LY045=1, LY050=0, LY051=1, LY059=1		@(nMutations)nMutations>0	1	0.111111	LY065	4	0.5	LY021, LY045, LY051, LY059			WilcoxonRanksumTest_leftTailed	Wilcoxon rank test (similar to a 2-sample t-test without assuming a normal distribution). Left-tailed, i.e. the p value is small, if the median of the distribution of measured values in the first subcohort A is significantly lower than in the second subcohort B.	0.11086	18 covariates: frequently mutated genes (f>=0.05)	1		WilcoxonRanksumTest_rightTailed	Wilcoxon rank test (similar to a 2-sample t-test without assuming a normal distribution). Right-tailed, i.e. the p value is small, if the median of the distribution of measured values in the first subcohort A is significantly higher than in the second subcohort B.	0.99095	18 covariates: frequently mutated genes (f>=0.05)	1
	all patients having a tumor initial sample/ targeted seq, 46 in total	all patients having an initial tumor sample for targeted DNA-seq AND of subtype GCB, 9 in total	all patients having an initial tumor sample for targeted DNA-seq AND of subtype UC, 8 in total		PCLO		@(nMutations)~isnan(nMutations)	9	LY024=0, LY025=0, LY032=0, LY034=0, LY040=0, LY054=0, LY057=0, LY062=0, LY065=0	8	LY019=1, LY021=0, LY026=0, LY027=0, LY045=0, LY050=0, LY051=0, LY059=2		@(nMutations)nMutations>0	0	0		2	0.25	LY019, LY059			WilcoxonRanksumTest_leftTailed	Wilcoxon rank test (similar to a 2-sample t-test without assuming a normal distribution). Left-tailed, i.e. the p value is small, if the median of the distribution of measured values in the first subcohort A is significantly lower than in the second subcohort B.	0.205882	18 covariates: frequently mutated genes (f>=0.05)	1		WilcoxonRanksumTest_rightTailed	Wilcoxon rank test (similar to a 2-sample t-test without assuming a normal distribution). Right-tailed, i.e. the p value is small, if the median of the distribution of measured values in the first subcohort A is significantly higher than in the second subcohort B.	1	18 covariates: frequently mutated genes (f>=0.05)	1
	all patients having a tumor initial sample/ targeted seq, 46 in total	all patients having an initial tumor sample for targeted DNA-seq AND of subtype GCB, 9 in total	all patients having an initial tumor sample for targeted DNA-seq AND of subtype UC, 8 in total		ATM		@(nMutations)~isnan(nMutations)	9	LY024=0, LY025=0, LY032=0, LY034=0, LY040=0, LY054=0, LY057=0, LY062=0, LY065=0	8	LY019=0, LY021=0, LY026=0, LY027=0, LY045=1, LY050=1, LY051=0, LY059=0		@(nMutations)nMutations>0	0	0		2	0.25	LY045, LY050			WilcoxonRanksumTest_leftTailed	Wilcoxon rank test (similar to a 2-sample t-test without assuming a normal distribution). Left-tailed, i.e. the p value is small, if the median of the distribution of measured values in the first subcohort A is significantly lower than in the second subcohort B.	0.205882	18 covariates: frequently mutated genes (f>=0.05)	1		WilcoxonRanksumTest_rightTailed	Wilcoxon rank test (similar to a 2-sample t-test without assuming a normal distribution). Right-tailed, i.e. the p value is small, if the median of the distribution of measured values in the first subcohort A is significantly higher than in the second subcohort B.	1	18 covariates: frequently mutated genes (f>=0.05)	1
	all patients having a tumor initial sample/ targeted seq, 46 in total	all patients having an initial tumor sample for targeted DNA-seq AND of subtype GCB, 9 in total	all patients having an initial tumor sample for targeted DNA-seq AND of subtype UC, 8 in total		FOXO1		@(nMutations)~isnan(nMutations)	9	LY024=0, LY025=0, LY032=1, LY034=0, LY040=0, LY054=0, LY057=0, LY062=0, LY065=0	8	LY019=2, LY021=1, LY026=0, LY027=0, LY045=0, LY050=0, LY051=0, LY059=0		@(nMutations)nMutations>0	1	0.111111	LY032	2	0.25	LY019, LY021			WilcoxonRanksumTest_leftTailed	Wilcoxon rank test (similar to a 2-sample t-test without assuming a normal distribution). Left-tailed, i.e. the p value is small, if the median of the distribution of measured values in the first subcohort A is significantly lower than in the second subcohort B.	0.329412	18 covariates: frequently mutated genes (f>=0.05)	1		WilcoxonRanksumTest_rightTailed	Wilcoxon rank test (similar to a 2-sample t-test without assuming a normal distribution). Right-tailed, i.e. the p value is small, if the median of the distribution of measured values in the first subcohort A is significantly higher than in the second subcohort B.	0.917647	18 covariates: frequently mutated genes (f>=0.05)	1
	all patients having a tumor initial sample/ targeted seq, 46 in total	all patients having an initial tumor sample for targeted DNA-seq AND of subtype GCB, 9 in total	all patients having an initial tumor sample for targeted DNA-seq AND of subtype UC, 8 in total		PRDM1		@(nMutations)~isnan(nMutations)	9	LY024=0, LY025=0, LY032=0, LY034=0, LY040=0, LY054=0, LY057=0, LY062=0, LY065=0	8	LY019=0, LY021=0, LY026=0, LY027=0, LY045=0, LY050=0, LY051=0, LY059=1		@(nMutations)nMutations>0	0	0		1	0.125	LY059			WilcoxonRanksumTest_leftTailed	Wilcoxon rank test (similar to a 2-sample t-test without assuming a normal distribution). Left-tailed, i.e. the p value is small, if the median of the distribution of measured values in the first subcohort A is significantly lower than in the second subcohort B.	0.470588	18 covariates: frequently mutated genes (f>=0.05)	1		WilcoxonRanksumTest_rightTailed	Wilcoxon rank test (similar to a 2-sample t-test without assuming a normal distribution). Right-tailed, i.e. the p value is small, if the median of the distribution of measured values in the first subcohort A is significantly higher than in the second subcohort B.	1	18 covariates: frequently mutated genes (f>=0.05)	1
	all patients having a tumor initial sample/ targeted seq, 46 in total	all patients having an initial tumor sample for targeted DNA-seq AND of subtype GCB, 9 in total	all patients having an initial tumor sample for targeted DNA-seq AND of subtype UC, 8 in total		TP53		@(nMutations)~isnan(nMutations)	9	LY024=0, LY025=0, LY032=0, LY034=0, LY040=0, LY054=0, LY057=1, LY062=0, LY065=0	8	LY019=0, LY021=0, LY026=0, LY027=0, LY045=0, LY050=0, LY051=0, LY059=2		@(nMutations)nMutations>0	1	0.111111	LY057	1	0.125	LY059			WilcoxonRanksumTest_leftTailed	Wilcoxon rank test (similar to a 2-sample t-test without assuming a normal distribution). Left-tailed, i.e. the p value is small, if the median of the distribution of measured values in the first subcohort A is significantly lower than in the second subcohort B.	0.470588	18 covariates: frequently mutated genes (f>=0.05)	1		WilcoxonRanksumTest_rightTailed	Wilcoxon rank test (similar to a 2-sample t-test without assuming a normal distribution). Right-tailed, i.e. the p value is small, if the median of the distribution of measured values in the first subcohort A is significantly higher than in the second subcohort B.	0.794118	18 covariates: frequently mutated genes (f>=0.05)	1
	all patients having a tumor initial sample/ targeted seq, 46 in total	all patients having an initial tumor sample for targeted DNA-seq AND of subtype GCB, 9 in total	all patients having an initial tumor sample for targeted DNA-seq AND of subtype UC, 8 in total		SOCS1		@(nMutations)~isnan(nMutations)	9	LY024=0, LY025=3, LY032=1, LY034=0, LY040=0, LY054=1, LY057=0, LY062=0, LY065=0	8	LY019=0, LY021=0, LY026=2, LY027=0, LY045=0, LY050=0, LY051=2, LY059=0		@(nMutations)nMutations>0	3	0.333333	LY025, LY032, LY054	2	0.25	LY026, LY051			WilcoxonRanksumTest_leftTailed	Wilcoxon rank test (similar to a 2-sample t-test without assuming a normal distribution). Left-tailed, i.e. the p value is small, if the median of the distribution of measured values in the first subcohort A is significantly lower than in the second subcohort B.	0.550679	18 covariates: frequently mutated genes (f>=0.05)	1		WilcoxonRanksumTest_rightTailed	Wilcoxon rank test (similar to a 2-sample t-test without assuming a normal distribution). Right-tailed, i.e. the p value is small, if the median of the distribution of measured values in the first subcohort A is significantly higher than in the second subcohort B.	0.48733	18 covariates: frequently mutated genes (f>=0.05)	1
	all patients having a tumor initial sample/ targeted seq, 46 in total	all patients having an initial tumor sample for targeted DNA-seq AND of subtype GCB, 9 in total	all patients having an initial tumor sample for targeted DNA-seq AND of subtype UC, 8 in total		ARID1A		@(nMutations)~isnan(nMutations)	9	LY024=0, LY025=0, LY032=0, LY034=0, LY040=0, LY054=0, LY057=1, LY062=0, LY065=0	8	LY019=0, LY021=0, LY026=0, LY027=0, LY045=0, LY050=0, LY051=1, LY059=0		@(nMutations)nMutations>0	1	0.111111	LY057	1	0.125	LY051			WilcoxonRanksumTest_leftTailed	Wilcoxon rank test (similar to a 2-sample t-test without assuming a normal distribution). Left-tailed, i.e. the p value is small, if the median of the distribution of measured values in the first subcohort A is significantly lower than in the second subcohort B.	0.735294	18 covariates: frequently mutated genes (f>=0.05)	1		WilcoxonRanksumTest_rightTailed	Wilcoxon rank test (similar to a 2-sample t-test without assuming a normal distribution). Right-tailed, i.e. the p value is small, if the median of the distribution of measured values in the first subcohort A is significantly higher than in the second subcohort B.	0.794118	18 covariates: frequently mutated genes (f>=0.05)	1
	all patients having a tumor initial sample/ targeted seq, 46 in total	all patients having an initial tumor sample for targeted DNA-seq AND of subtype GCB, 9 in total	all patients having an initial tumor sample for targeted DNA-seq AND of subtype UC, 8 in total		NOTCH2		@(nMutations)~isnan(nMutations)	9	LY024=0, LY025=0, LY032=0, LY034=0, LY040=1, LY054=0, LY057=0, LY062=0, LY065=0	8	LY019=0, LY021=0, LY026=0, LY027=0, LY045=0, LY050=0, LY051=0, LY059=1		@(nMutations)nMutations>0	1	0.111111	LY040	1	0.125	LY059			WilcoxonRanksumTest_leftTailed	Wilcoxon rank test (similar to a 2-sample t-test without assuming a normal distribution). Left-tailed, i.e. the p value is small, if the median of the distribution of measured values in the first subcohort A is significantly lower than in the second subcohort B.	0.735294	18 covariates: frequently mutated genes (f>=0.05)	1		WilcoxonRanksumTest_rightTailed	Wilcoxon rank test (similar to a 2-sample t-test without assuming a normal distribution). Right-tailed, i.e. the p value is small, if the median of the distribution of measured values in the first subcohort A is significantly higher than in the second subcohort B.	0.794118	18 covariates: frequently mutated genes (f>=0.05)	1
	all patients having a tumor initial sample/ targeted seq, 46 in total	all patients having an initial tumor sample for targeted DNA-seq AND of subtype GCB, 9 in total	all patients having an initial tumor sample for targeted DNA-seq AND of subtype UC, 8 in total		NOTCH1		@(nMutations)~isnan(nMutations)	9	LY024=0, LY025=0, LY032=0, LY034=1, LY040=0, LY054=0, LY057=0, LY062=0, LY065=0	8	LY019=0, LY021=0, LY026=0, LY027=0, LY045=0, LY050=1, LY051=0, LY059=0		@(nMutations)nMutations>0	1	0.111111	LY034	1	0.125	LY050			WilcoxonRanksumTest_leftTailed	Wilcoxon rank test (similar to a 2-sample t-test without assuming a normal distribution). Left-tailed, i.e. the p value is small, if the median of the distribution of measured values in the first subcohort A is significantly lower than in the second subcohort B.	0.735294	18 covariates: frequently mutated genes (f>=0.05)	1		WilcoxonRanksumTest_rightTailed	Wilcoxon rank test (similar to a 2-sample t-test without assuming a normal distribution). Right-tailed, i.e. the p value is small, if the median of the distribution of measured values in the first subcohort A is significantly higher than in the second subcohort B.	0.794118	18 covariates: frequently mutated genes (f>=0.05)	1
	all patients having a tumor initial sample/ targeted seq, 46 in total	all patients having an initial tumor sample for targeted DNA-seq AND of subtype GCB, 9 in total	all patients having an initial tumor sample for targeted DNA-seq AND of subtype UC, 8 in total		B2M		@(nMutations)~isnan(nMutations)	9	LY024=0, LY025=1, LY032=0, LY034=0, LY040=1, LY054=0, LY057=0, LY062=0, LY065=0	8	LY019=0, LY021=0, LY026=0, LY027=0, LY045=0, LY050=1, LY051=0, LY059=0		@(nMutations)nMutations>0	2	0.222222	LY025, LY040	1	0.125	LY050			WilcoxonRanksumTest_leftTailed	Wilcoxon rank test (similar to a 2-sample t-test without assuming a normal distribution). Left-tailed, i.e. the p value is small, if the median of the distribution of measured values in the first subcohort A is significantly lower than in the second subcohort B.	0.876471	18 covariates: frequently mutated genes (f>=0.05)	1		WilcoxonRanksumTest_rightTailed	Wilcoxon rank test (similar to a 2-sample t-test without assuming a normal distribution). Right-tailed, i.e. the p value is small, if the median of the distribution of measured values in the first subcohort A is significantly higher than in the second subcohort B.	0.547059	18 covariates: frequently mutated genes (f>=0.05)	1
	all patients having a tumor initial sample/ targeted seq, 46 in total	all patients having an initial tumor sample for targeted DNA-seq AND of subtype GCB, 9 in total	all patients having an initial tumor sample for targeted DNA-seq AND of subtype UC, 8 in total		EP300		@(nMutations)~isnan(nMutations)	9	LY024=0, LY025=0, LY032=0, LY034=0, LY040=0, LY054=0, LY057=0, LY062=0, LY065=0	8	LY019=0, LY021=0, LY026=0, LY027=0, LY045=0, LY050=0, LY051=0, LY059=0		@(nMutations)nMutations>0	0	0		0	0				WilcoxonRanksumTest_leftTailed	Wilcoxon rank test (similar to a 2-sample t-test without assuming a normal distribution). Left-tailed, i.e. the p value is small, if the median of the distribution of measured values in the first subcohort A is significantly lower than in the second subcohort B.	1	18 covariates: frequently mutated genes (f>=0.05)	1		WilcoxonRanksumTest_rightTailed	Wilcoxon rank test (similar to a 2-sample t-test without assuming a normal distribution). Right-tailed, i.e. the p value is small, if the median of the distribution of measured values in the first subcohort A is significantly higher than in the second subcohort B.	1	18 covariates: frequently mutated genes (f>=0.05)	1
	all patients having a tumor initial sample/ targeted seq, 46 in total	all patients having an initial tumor sample for targeted DNA-seq AND of subtype GCB, 9 in total	all patients having an initial tumor sample for targeted DNA-seq AND of subtype UC, 8 in total		CD58		@(nMutations)~isnan(nMutations)	9	LY024=0, LY025=0, LY032=0, LY034=0, LY040=0, LY054=0, LY057=0, LY062=0, LY065=0	8	LY019=0, LY021=0, LY026=0, LY027=0, LY045=0, LY050=0, LY051=0, LY059=0		@(nMutations)nMutations>0	0	0		0	0				WilcoxonRanksumTest_leftTailed	Wilcoxon rank test (similar to a 2-sample t-test without assuming a normal distribution). Left-tailed, i.e. the p value is small, if the median of the distribution of measured values in the first subcohort A is significantly lower than in the second subcohort B.	1	18 covariates: frequently mutated genes (f>=0.05)	1		WilcoxonRanksumTest_rightTailed	Wilcoxon rank test (similar to a 2-sample t-test without assuming a normal distribution). Right-tailed, i.e. the p value is small, if the median of the distribution of measured values in the first subcohort A is significantly higher than in the second subcohort B.	1	18 covariates: frequently mutated genes (f>=0.05)	1
	all patients having a tumor initial sample/ targeted seq, 46 in total	all patients having an initial tumor sample for targeted DNA-seq AND of subtype GCB, 9 in total	all patients having an initial tumor sample for targeted DNA-seq AND of subtype UC, 8 in total		MAP3K14		@(nMutations)~isnan(nMutations)	9	LY024=0, LY025=0, LY032=0, LY034=0, LY040=0, LY054=0, LY057=0, LY062=0, LY065=0	8	LY019=0, LY021=0, LY026=0, LY027=0, LY045=0, LY050=0, LY051=0, LY059=0		@(nMutations)nMutations>0	0	0		0	0				WilcoxonRanksumTest_leftTailed	Wilcoxon rank test (similar to a 2-sample t-test without assuming a normal distribution). Left-tailed, i.e. the p value is small, if the median of the distribution of measured values in the first subcohort A is significantly lower than in the second subcohort B.	1	18 covariates: frequently mutated genes (f>=0.05)	1		WilcoxonRanksumTest_rightTailed	Wilcoxon rank test (similar to a 2-sample t-test without assuming a normal distribution). Right-tailed, i.e. the p value is small, if the median of the distribution of measured values in the first subcohort A is significantly higher than in the second subcohort B.	1	18 covariates: frequently mutated genes (f>=0.05)	1
	all patients having a tumor initial sample/ targeted seq, 46 in total	all patients having an initial tumor sample for targeted DNA-seq AND of subtype GCB, 9 in total	all patients having an initial tumor sample for targeted DNA-seq AND of subtype UC, 8 in total		CREBBP		@(nMutations)~isnan(nMutations)	9	LY024=0, LY025=0, LY032=0, LY034=0, LY040=2, LY054=0, LY057=0, LY062=0, LY065=0	8	LY019=0, LY021=0, LY026=0, LY027=0, LY045=0, LY050=0, LY051=0, LY059=0		@(nMutations)nMutations>0	1	0.111111	LY040	0	0				WilcoxonRanksumTest_leftTailed	Wilcoxon rank test (similar to a 2-sample t-test without assuming a normal distribution). Left-tailed, i.e. the p value is small, if the median of the distribution of measured values in the first subcohort A is significantly lower than in the second subcohort B.	1	18 covariates: frequently mutated genes (f>=0.05)	1		WilcoxonRanksumTest_rightTailed	Wilcoxon rank test (similar to a 2-sample t-test without assuming a normal distribution). Right-tailed, i.e. the p value is small, if the median of the distribution of measured values in the first subcohort A is significantly higher than in the second subcohort B.	0.529412	18 covariates: frequently mutated genes (f>=0.05)	1
	all patients having a tumor initial sample/ targeted seq, 46 in total	all patients having an initial tumor sample for targeted DNA-seq AND of subtype GCB, 9 in total	all patients having an initial tumor sample for targeted DNA-seq AND of subtype UC, 8 in total		IRF8		@(nMutations)~isnan(nMutations)	9	LY024=0, LY025=0, LY032=0, LY034=0, LY040=0, LY054=1, LY057=0, LY062=0, LY065=0	8	LY019=0, LY021=0, LY026=0, LY027=0, LY045=0, LY050=0, LY051=0, LY059=0		@(nMutations)nMutations>0	1	0.111111	LY054	0	0				WilcoxonRanksumTest_leftTailed	Wilcoxon rank test (similar to a 2-sample t-test without assuming a normal distribution). Left-tailed, i.e. the p value is small, if the median of the distribution of measured values in the first subcohort A is significantly lower than in the second subcohort B.	1	18 covariates: frequently mutated genes (f>=0.05)	1		WilcoxonRanksumTest_rightTailed	Wilcoxon rank test (similar to a 2-sample t-test without assuming a normal distribution). Right-tailed, i.e. the p value is small, if the median of the distribution of measured values in the first subcohort A is significantly higher than in the second subcohort B.	0.529412	18 covariates: frequently mutated genes (f>=0.05)	1
	all patients having a tumor initial sample/ targeted seq, 46 in total	all patients having an initial tumor sample for targeted DNA-seq AND of subtype GCB, 9 in total	all patients having an initial tumor sample for targeted DNA-seq AND of subtype UC, 8 in total		TNFAIP3		@(nMutations)~isnan(nMutations)	9	LY024=0, LY025=0, LY032=0, LY034=0, LY040=1, LY054=0, LY057=0, LY062=0, LY065=0	8	LY019=0, LY021=0, LY026=0, LY027=0, LY045=0, LY050=0, LY051=0, LY059=0		@(nMutations)nMutations>0	1	0.111111	LY040	0	0				WilcoxonRanksumTest_leftTailed	Wilcoxon rank test (similar to a 2-sample t-test without assuming a normal distribution). Left-tailed, i.e. the p value is small, if the median of the distribution of measured values in the first subcohort A is significantly lower than in the second subcohort B.	1	18 covariates: frequently mutated genes (f>=0.05)	1		WilcoxonRanksumTest_rightTailed	Wilcoxon rank test (similar to a 2-sample t-test without assuming a normal distribution). Right-tailed, i.e. the p value is small, if the median of the distribution of measured values in the first subcohort A is significantly higher than in the second subcohort B.	0.529412	18 covariates: frequently mutated genes (f>=0.05)	1
	all patients having a tumor initial sample/ targeted seq, 46 in total	all patients having an initial tumor sample for targeted DNA-seq AND of subtype GCB, 9 in total	all patients having an initial tumor sample for targeted DNA-seq AND of subtype UC, 8 in total		KMT2D		@(nMutations)~isnan(nMutations)	9	LY024=0, LY025=0, LY032=0, LY034=0, LY040=1, LY054=0, LY057=0, LY062=0, LY065=2	8	LY019=0, LY021=0, LY026=0, LY027=0, LY045=0, LY050=0, LY051=0, LY059=0		@(nMutations)nMutations>0	2	0.222222	LY040, LY065	0	0				WilcoxonRanksumTest_leftTailed	Wilcoxon rank test (similar to a 2-sample t-test without assuming a normal distribution). Left-tailed, i.e. the p value is small, if the median of the distribution of measured values in the first subcohort A is significantly lower than in the second subcohort B.	1	18 covariates: frequently mutated genes (f>=0.05)	1		WilcoxonRanksumTest_rightTailed	Wilcoxon rank test (similar to a 2-sample t-test without assuming a normal distribution). Right-tailed, i.e. the p value is small, if the median of the distribution of measured values in the first subcohort A is significantly higher than in the second subcohort B.	0.264706	18 covariates: frequently mutated genes (f>=0.05)	1
all patients having an initial tumor sample for targeted DNA-seq AND of subtype GCB, 9 in total <VERSUS> all patients having an initial tumor sample for targeted DNA-seq AND of subtype ABC or UC, 18 in total
	all patients having a tumor initial sample/ targeted seq, 46 in total	all patients having an initial tumor sample for targeted DNA-seq AND of subtype GCB, 9 in total	all patients having an initial tumor sample for targeted DNA-seq AND of subtype ABC or UC, 18 in total		EP300		@(nMutations)~isnan(nMutations)	9	LY024=0, LY025=0, LY032=0, LY034=0, LY040=0, LY054=0, LY057=0, LY062=0, LY065=0	18	LY019=0, LY021=0, LY026=0, LY027=0, LY031=0, LY035=0, LY037=0, LY042=0, LY044=1, LY045=0, LY050=0, LY051=0, LY053=0, LY055=0, LY058=0, LY059=0, LY063=0, LY064=1		@(nMutations)nMutations>0	0	0		2	0.111111	LY044, LY064			WilcoxonRanksumTest_leftTailed	Wilcoxon rank test (similar to a 2-sample t-test without assuming a normal distribution). Left-tailed, i.e. the p value is small, if the median of the distribution of measured values in the first subcohort A is significantly lower than in the second subcohort B.	0.167737	18 covariates: frequently mutated genes (f>=0.05)	0.680979		WilcoxonRanksumTest_rightTailed	Wilcoxon rank test (similar to a 2-sample t-test without assuming a normal distribution). Right-tailed, i.e. the p value is small, if the median of the distribution of measured values in the first subcohort A is significantly higher than in the second subcohort B.	0.859139	18 covariates: frequently mutated genes (f>=0.05)	0.909677
	all patients having a tumor initial sample/ targeted seq, 46 in total	all patients having an initial tumor sample for targeted DNA-seq AND of subtype GCB, 9 in total	all patients having an initial tumor sample for targeted DNA-seq AND of subtype ABC or UC, 18 in total		ATM		@(nMutations)~isnan(nMutations)	9	LY024=0, LY025=0, LY032=0, LY034=0, LY040=0, LY054=0, LY057=0, LY062=0, LY065=0	18	LY019=0, LY021=0, LY026=0, LY027=0, LY031=0, LY035=0, LY037=0, LY042=0, LY044=0, LY045=1, LY050=1, LY051=0, LY053=0, LY055=0, LY058=0, LY059=0, LY063=0, LY064=0		@(nMutations)nMutations>0	0	0		2	0.111111	LY045, LY050			WilcoxonRanksumTest_leftTailed	Wilcoxon rank test (similar to a 2-sample t-test without assuming a normal distribution). Left-tailed, i.e. the p value is small, if the median of the distribution of measured values in the first subcohort A is significantly lower than in the second subcohort B.	0.167737	18 covariates: frequently mutated genes (f>=0.05)	0.680979		WilcoxonRanksumTest_rightTailed	Wilcoxon rank test (similar to a 2-sample t-test without assuming a normal distribution). Right-tailed, i.e. the p value is small, if the median of the distribution of measured values in the first subcohort A is significantly higher than in the second subcohort B.	0.859139	18 covariates: frequently mutated genes (f>=0.05)	0.909677
	all patients having a tumor initial sample/ targeted seq, 46 in total	all patients having an initial tumor sample for targeted DNA-seq AND of subtype GCB, 9 in total	all patients having an initial tumor sample for targeted DNA-seq AND of subtype ABC or UC, 18 in total		PCLO		@(nMutations)~isnan(nMutations)	9	LY024=0, LY025=0, LY032=0, LY034=0, LY040=0, LY054=0, LY057=0, LY062=0, LY065=0	18	LY019=1, LY021=0, LY026=0, LY027=0, LY031=0, LY035=0, LY037=0, LY042=0, LY044=0, LY045=0, LY050=0, LY051=0, LY053=0, LY055=0, LY058=0, LY059=2, LY063=0, LY064=0		@(nMutations)nMutations>0	0	0		2	0.111111	LY019, LY059			WilcoxonRanksumTest_leftTailed	Wilcoxon rank test (similar to a 2-sample t-test without assuming a normal distribution). Left-tailed, i.e. the p value is small, if the median of the distribution of measured values in the first subcohort A is significantly lower than in the second subcohort B.	0.167915	18 covariates: frequently mutated genes (f>=0.05)	0.680979		WilcoxonRanksumTest_rightTailed	Wilcoxon rank test (similar to a 2-sample t-test without assuming a normal distribution). Right-tailed, i.e. the p value is small, if the median of the distribution of measured values in the first subcohort A is significantly higher than in the second subcohort B.	0.858961	18 covariates: frequently mutated genes (f>=0.05)	0.909677
	all patients having a tumor initial sample/ targeted seq, 46 in total	all patients having an initial tumor sample for targeted DNA-seq AND of subtype GCB, 9 in total	all patients having an initial tumor sample for targeted DNA-seq AND of subtype ABC or UC, 18 in total		FOXO1		@(nMutations)~isnan(nMutations)	9	LY024=0, LY025=0, LY032=1, LY034=0, LY040=0, LY054=0, LY057=0, LY062=0, LY065=0	18	LY019=2, LY021=1, LY026=0, LY027=0, LY031=0, LY035=0, LY037=0, LY042=1, LY044=1, LY045=0, LY050=0, LY051=0, LY053=0, LY055=0, LY058=0, LY059=0, LY063=0, LY064=0		@(nMutations)nMutations>0	1	0.111111	LY032	4	0.222222	LY019, LY021, LY042, LY044			WilcoxonRanksumTest_leftTailed	Wilcoxon rank test (similar to a 2-sample t-test without assuming a normal distribution). Left-tailed, i.e. the p value is small, if the median of the distribution of measured values in the first subcohort A is significantly lower than in the second subcohort B.	0.246594	18 covariates: frequently mutated genes (f>=0.05)	0.680979		WilcoxonRanksumTest_rightTailed	Wilcoxon rank test (similar to a 2-sample t-test without assuming a normal distribution). Right-tailed, i.e. the p value is small, if the median of the distribution of measured values in the first subcohort A is significantly higher than in the second subcohort B.	0.776787	18 covariates: frequently mutated genes (f>=0.05)	0.909677
	all patients having a tumor initial sample/ targeted seq, 46 in total	all patients having an initial tumor sample for targeted DNA-seq AND of subtype GCB, 9 in total	all patients having an initial tumor sample for targeted DNA-seq AND of subtype ABC or UC, 18 in total		KMT2C		@(nMutations)~isnan(nMutations)	9	LY024=0, LY025=0, LY032=0, LY034=0, LY040=0, LY054=0, LY057=0, LY062=0, LY065=1	18	LY019=0, LY021=1, LY026=0, LY027=0, LY031=0, LY035=0, LY037=0, LY042=0, LY044=0, LY045=1, LY050=0, LY051=1, LY053=0, LY055=0, LY058=0, LY059=1, LY063=0, LY064=0		@(nMutations)nMutations>0	1	0.111111	LY065	4	0.222222	LY021, LY045, LY051, LY059			WilcoxonRanksumTest_leftTailed	Wilcoxon rank test (similar to a 2-sample t-test without assuming a normal distribution). Left-tailed, i.e. the p value is small, if the median of the distribution of measured values in the first subcohort A is significantly lower than in the second subcohort B.	0.258055	18 covariates: frequently mutated genes (f>=0.05)	0.680979		WilcoxonRanksumTest_rightTailed	Wilcoxon rank test (similar to a 2-sample t-test without assuming a normal distribution). Right-tailed, i.e. the p value is small, if the median of the distribution of measured values in the first subcohort A is significantly higher than in the second subcohort B.	0.766004	18 covariates: frequently mutated genes (f>=0.05)	0.909677
	all patients having a tumor initial sample/ targeted seq, 46 in total	all patients having an initial tumor sample for targeted DNA-seq AND of subtype GCB, 9 in total	all patients having an initial tumor sample for targeted DNA-seq AND of subtype ABC or UC, 18 in total		CD58		@(nMutations)~isnan(nMutations)	9	LY024=0, LY025=0, LY032=0, LY034=0, LY040=0, LY054=0, LY057=0, LY062=0, LY065=0	18	LY019=0, LY021=0, LY026=0, LY027=0, LY031=0, LY035=0, LY037=0, LY042=0, LY044=0, LY045=0, LY050=0, LY051=0, LY053=0, LY055=0, LY058=0, LY059=0, LY063=0, LY064=2		@(nMutations)nMutations>0	0	0		1	0.0555556	LY064			WilcoxonRanksumTest_leftTailed	Wilcoxon rank test (similar to a 2-sample t-test without assuming a normal distribution). Left-tailed, i.e. the p value is small, if the median of the distribution of measured values in the first subcohort A is significantly lower than in the second subcohort B.	0.264825	18 covariates: frequently mutated genes (f>=0.05)	0.680979		WilcoxonRanksumTest_rightTailed	Wilcoxon rank test (similar to a 2-sample t-test without assuming a normal distribution). Right-tailed, i.e. the p value is small, if the median of the distribution of measured values in the first subcohort A is significantly higher than in the second subcohort B.	0.783971	18 covariates: frequently mutated genes (f>=0.05)	0.909677
	all patients having a tumor initial sample/ targeted seq, 46 in total	all patients having an initial tumor sample for targeted DNA-seq AND of subtype GCB, 9 in total	all patients having an initial tumor sample for targeted DNA-seq AND of subtype ABC or UC, 18 in total		PRDM1		@(nMutations)~isnan(nMutations)	9	LY024=0, LY025=0, LY032=0, LY034=0, LY040=0, LY054=0, LY057=0, LY062=0, LY065=0	18	LY019=0, LY021=0, LY026=0, LY027=0, LY031=0, LY035=0, LY037=0, LY042=0, LY044=0, LY045=0, LY050=0, LY051=0, LY053=0, LY055=0, LY058=0, LY059=1, LY063=0, LY064=0		@(nMutations)nMutations>0	0	0		1	0.0555556	LY059			WilcoxonRanksumTest_leftTailed	Wilcoxon rank test (similar to a 2-sample t-test without assuming a normal distribution). Left-tailed, i.e. the p value is small, if the median of the distribution of measured values in the first subcohort A is significantly lower than in the second subcohort B.	0.264825	18 covariates: frequently mutated genes (f>=0.05)	0.680979		WilcoxonRanksumTest_rightTailed	Wilcoxon rank test (similar to a 2-sample t-test without assuming a normal distribution). Right-tailed, i.e. the p value is small, if the median of the distribution of measured values in the first subcohort A is significantly higher than in the second subcohort B.	0.783971	18 covariates: frequently mutated genes (f>=0.05)	0.909677
	all patients having a tumor initial sample/ targeted seq, 46 in total	all patients having an initial tumor sample for targeted DNA-seq AND of subtype GCB, 9 in total	all patients having an initial tumor sample for targeted DNA-seq AND of subtype ABC or UC, 18 in total		ARID1A		@(nMutations)~isnan(nMutations)	9	LY024=0, LY025=0, LY032=0, LY034=0, LY040=0, LY054=0, LY057=1, LY062=0, LY065=0	18	LY019=0, LY021=0, LY026=0, LY027=0, LY031=0, LY035=0, LY037=0, LY042=0, LY044=0, LY045=0, LY050=0, LY051=1, LY053=0, LY055=0, LY058=0, LY059=0, LY063=0, LY064=1		@(nMutations)nMutations>0	1	0.111111	LY057	2	0.111111	LY051, LY064			WilcoxonRanksumTest_leftTailed	Wilcoxon rank test (similar to a 2-sample t-test without assuming a normal distribution). Left-tailed, i.e. the p value is small, if the median of the distribution of measured values in the first subcohort A is significantly lower than in the second subcohort B.	0.518828	18 covariates: frequently mutated genes (f>=0.05)	0.885049		WilcoxonRanksumTest_rightTailed	Wilcoxon rank test (similar to a 2-sample t-test without assuming a normal distribution). Right-tailed, i.e. the p value is small, if the median of the distribution of measured values in the first subcohort A is significantly higher than in the second subcohort B.	0.518828	18 covariates: frequently mutated genes (f>=0.05)	0.909677
	all patients having a tumor initial sample/ targeted seq, 46 in total	all patients having an initial tumor sample for targeted DNA-seq AND of subtype GCB, 9 in total	all patients having an initial tumor sample for targeted DNA-seq AND of subtype ABC or UC, 18 in total		NOTCH2		@(nMutations)~isnan(nMutations)	9	LY024=0, LY025=0, LY032=0, LY034=0, LY040=1, LY054=0, LY057=0, LY062=0, LY065=0	18	LY019=0, LY021=0, LY026=0, LY027=0, LY031=0, LY035=0, LY037=0, LY042=0, LY044=0, LY045=0, LY050=0, LY051=0, LY053=1, LY055=0, LY058=0, LY059=1, LY063=0, LY064=0		@(nMutations)nMutations>0	1	0.111111	LY040	2	0.111111	LY053, LY059			WilcoxonRanksumTest_leftTailed	Wilcoxon rank test (similar to a 2-sample t-test without assuming a normal distribution). Left-tailed, i.e. the p value is small, if the median of the distribution of measured values in the first subcohort A is significantly lower than in the second subcohort B.	0.518828	18 covariates: frequently mutated genes (f>=0.05)	0.885049		WilcoxonRanksumTest_rightTailed	Wilcoxon rank test (similar to a 2-sample t-test without assuming a normal distribution). Right-tailed, i.e. the p value is small, if the median of the distribution of measured values in the first subcohort A is significantly higher than in the second subcohort B.	0.518828	18 covariates: frequently mutated genes (f>=0.05)	0.909677
	all patients having a tumor initial sample/ targeted seq, 46 in total	all patients having an initial tumor sample for targeted DNA-seq AND of subtype GCB, 9 in total	all patients having an initial tumor sample for targeted DNA-seq AND of subtype ABC or UC, 18 in total		IRF8		@(nMutations)~isnan(nMutations)	9	LY024=0, LY025=0, LY032=0, LY034=0, LY040=0, LY054=1, LY057=0, LY062=0, LY065=0	18	LY019=0, LY021=0, LY026=0, LY027=0, LY031=1, LY035=0, LY037=0, LY042=0, LY044=0, LY045=0, LY050=0, LY051=0, LY053=0, LY055=0, LY058=0, LY059=0, LY063=0, LY064=1		@(nMutations)nMutations>0	1	0.111111	LY054	2	0.111111	LY031, LY064			WilcoxonRanksumTest_leftTailed	Wilcoxon rank test (similar to a 2-sample t-test without assuming a normal distribution). Left-tailed, i.e. the p value is small, if the median of the distribution of measured values in the first subcohort A is significantly lower than in the second subcohort B.	0.518828	18 covariates: frequently mutated genes (f>=0.05)	0.885049		WilcoxonRanksumTest_rightTailed	Wilcoxon rank test (similar to a 2-sample t-test without assuming a normal distribution). Right-tailed, i.e. the p value is small, if the median of the distribution of measured values in the first subcohort A is significantly higher than in the second subcohort B.	0.518828	18 covariates: frequently mutated genes (f>=0.05)	0.909677
	all patients having a tumor initial sample/ targeted seq, 46 in total	all patients having an initial tumor sample for targeted DNA-seq AND of subtype GCB, 9 in total	all patients having an initial tumor sample for targeted DNA-seq AND of subtype ABC or UC, 18 in total		TP53		@(nMutations)~isnan(nMutations)	9	LY024=0, LY025=0, LY032=0, LY034=0, LY040=0, LY054=0, LY057=1, LY062=0, LY065=0	18	LY019=0, LY021=0, LY026=0, LY027=0, LY031=0, LY035=0, LY037=0, LY042=0, LY044=0, LY045=0, LY050=0, LY051=0, LY053=0, LY055=0, LY058=0, LY059=2, LY063=0, LY064=0		@(nMutations)nMutations>0	1	0.111111	LY057	1	0.0555556	LY059			WilcoxonRanksumTest_leftTailed	Wilcoxon rank test (similar to a 2-sample t-test without assuming a normal distribution). Left-tailed, i.e. the p value is small, if the median of the distribution of measured values in the first subcohort A is significantly lower than in the second subcohort B.	0.694808	18 covariates: frequently mutated genes (f>=0.05)	0.885049		WilcoxonRanksumTest_rightTailed	Wilcoxon rank test (similar to a 2-sample t-test without assuming a normal distribution). Right-tailed, i.e. the p value is small, if the median of the distribution of measured values in the first subcohort A is significantly higher than in the second subcohort B.	0.345943	18 covariates: frequently mutated genes (f>=0.05)	0.889568
	all patients having a tumor initial sample/ targeted seq, 46 in total	all patients having an initial tumor sample for targeted DNA-seq AND of subtype GCB, 9 in total	all patients having an initial tumor sample for targeted DNA-seq AND of subtype ABC or UC, 18 in total		NOTCH1		@(nMutations)~isnan(nMutations)	9	LY024=0, LY025=0, LY032=0, LY034=1, LY040=0, LY054=0, LY057=0, LY062=0, LY065=0	18	LY019=0, LY021=0, LY026=0, LY027=0, LY031=0, LY035=0, LY037=0, LY042=0, LY044=0, LY045=0, LY050=1, LY051=0, LY053=0, LY055=0, LY058=0, LY059=0, LY063=0, LY064=0		@(nMutations)nMutations>0	1	0.111111	LY034	1	0.0555556	LY050			WilcoxonRanksumTest_leftTailed	Wilcoxon rank test (similar to a 2-sample t-test without assuming a normal distribution). Left-tailed, i.e. the p value is small, if the median of the distribution of measured values in the first subcohort A is significantly lower than in the second subcohort B.	0.714493	18 covariates: frequently mutated genes (f>=0.05)	0.885049		WilcoxonRanksumTest_rightTailed	Wilcoxon rank test (similar to a 2-sample t-test without assuming a normal distribution). Right-tailed, i.e. the p value is small, if the median of the distribution of measured values in the first subcohort A is significantly higher than in the second subcohort B.	0.325186	18 covariates: frequently mutated genes (f>=0.05)	0.889568
	all patients having a tumor initial sample/ targeted seq, 46 in total	all patients having an initial tumor sample for targeted DNA-seq AND of subtype GCB, 9 in total	all patients having an initial tumor sample for targeted DNA-seq AND of subtype ABC or UC, 18 in total		TNFAIP3		@(nMutations)~isnan(nMutations)	9	LY024=0, LY025=0, LY032=0, LY034=0, LY040=1, LY054=0, LY057=0, LY062=0, LY065=0	18	LY019=0, LY021=0, LY026=0, LY027=0, LY031=0, LY035=0, LY037=0, LY042=0, LY044=0, LY045=0, LY050=0, LY051=0, LY053=0, LY055=0, LY058=0, LY059=0, LY063=1, LY064=0		@(nMutations)nMutations>0	1	0.111111	LY040	1	0.0555556	LY063			WilcoxonRanksumTest_leftTailed	Wilcoxon rank test (similar to a 2-sample t-test without assuming a normal distribution). Left-tailed, i.e. the p value is small, if the median of the distribution of measured values in the first subcohort A is significantly lower than in the second subcohort B.	0.714493	18 covariates: frequently mutated genes (f>=0.05)	0.885049		WilcoxonRanksumTest_rightTailed	Wilcoxon rank test (similar to a 2-sample t-test without assuming a normal distribution). Right-tailed, i.e. the p value is small, if the median of the distribution of measured values in the first subcohort A is significantly higher than in the second subcohort B.	0.325186	18 covariates: frequently mutated genes (f>=0.05)	0.889568
	all patients having a tumor initial sample/ targeted seq, 46 in total	all patients having an initial tumor sample for targeted DNA-seq AND of subtype GCB, 9 in total	all patients having an initial tumor sample for targeted DNA-seq AND of subtype ABC or UC, 18 in total		CREBBP		@(nMutations)~isnan(nMutations)	9	LY024=0, LY025=0, LY032=0, LY034=0, LY040=2, LY054=0, LY057=0, LY062=0, LY065=0	18	LY019=0, LY021=0, LY026=0, LY027=0, LY031=1, LY035=0, LY037=0, LY042=0, LY044=0, LY045=0, LY050=0, LY051=0, LY053=0, LY055=0, LY058=0, LY059=0, LY063=0, LY064=0		@(nMutations)nMutations>0	1	0.111111	LY040	1	0.0555556	LY031			WilcoxonRanksumTest_leftTailed	Wilcoxon rank test (similar to a 2-sample t-test without assuming a normal distribution). Left-tailed, i.e. the p value is small, if the median of the distribution of measured values in the first subcohort A is significantly lower than in the second subcohort B.	0.733276	18 covariates: frequently mutated genes (f>=0.05)	0.885049		WilcoxonRanksumTest_rightTailed	Wilcoxon rank test (similar to a 2-sample t-test without assuming a normal distribution). Right-tailed, i.e. the p value is small, if the median of the distribution of measured values in the first subcohort A is significantly higher than in the second subcohort B.	0.305192	18 covariates: frequently mutated genes (f>=0.05)	0.889568
	all patients having a tumor initial sample/ targeted seq, 46 in total	all patients having an initial tumor sample for targeted DNA-seq AND of subtype GCB, 9 in total	all patients having an initial tumor sample for targeted DNA-seq AND of subtype ABC or UC, 18 in total		SOCS1		@(nMutations)~isnan(nMutations)	9	LY024=0, LY025=3, LY032=1, LY034=0, LY040=0, LY054=1, LY057=0, LY062=0, LY065=0	18	LY019=0, LY021=0, LY026=2, LY027=0, LY031=0, LY035=0, LY037=1, LY042=1, LY044=0, LY045=0, LY050=0, LY051=2, LY053=0, LY055=0, LY058=0, LY059=0, LY063=0, LY064=0		@(nMutations)nMutations>0	3	0.333333	LY025, LY032, LY054	4	0.222222	LY026, LY037, LY042, LY051			WilcoxonRanksumTest_leftTailed	Wilcoxon rank test (similar to a 2-sample t-test without assuming a normal distribution). Left-tailed, i.e. the p value is small, if the median of the distribution of measured values in the first subcohort A is significantly lower than in the second subcohort B.	0.737541	18 covariates: frequently mutated genes (f>=0.05)	0.885049		WilcoxonRanksumTest_rightTailed	Wilcoxon rank test (similar to a 2-sample t-test without assuming a normal distribution). Right-tailed, i.e. the p value is small, if the median of the distribution of measured values in the first subcohort A is significantly higher than in the second subcohort B.	0.284726	18 covariates: frequently mutated genes (f>=0.05)	0.889568
	all patients having a tumor initial sample/ targeted seq, 46 in total	all patients having an initial tumor sample for targeted DNA-seq AND of subtype GCB, 9 in total	all patients having an initial tumor sample for targeted DNA-seq AND of subtype ABC or UC, 18 in total		KMT2D		@(nMutations)~isnan(nMutations)	9	LY024=0, LY025=0, LY032=0, LY034=0, LY040=1, LY054=0, LY057=0, LY062=0, LY065=2	18	LY019=0, LY021=0, LY026=0, LY027=0, LY031=0, LY035=0, LY037=1, LY042=0, LY044=0, LY045=0, LY050=0, LY051=0, LY053=0, LY055=0, LY058=0, LY059=0, LY063=0, LY064=1		@(nMutations)nMutations>0	2	0.222222	LY040, LY065	2	0.111111	LY037, LY064			WilcoxonRanksumTest_leftTailed	Wilcoxon rank test (similar to a 2-sample t-test without assuming a normal distribution). Left-tailed, i.e. the p value is small, if the median of the distribution of measured values in the first subcohort A is significantly lower than in the second subcohort B.	0.809213	18 covariates: frequently mutated genes (f>=0.05)	0.910365		WilcoxonRanksumTest_rightTailed	Wilcoxon rank test (similar to a 2-sample t-test without assuming a normal distribution). Right-tailed, i.e. the p value is small, if the median of the distribution of measured values in the first subcohort A is significantly higher than in the second subcohort B.	0.214278	18 covariates: frequently mutated genes (f>=0.05)	0.889568
	all patients having a tumor initial sample/ targeted seq, 46 in total	all patients having an initial tumor sample for targeted DNA-seq AND of subtype GCB, 9 in total	all patients having an initial tumor sample for targeted DNA-seq AND of subtype ABC or UC, 18 in total		B2M		@(nMutations)~isnan(nMutations)	9	LY024=0, LY025=1, LY032=0, LY034=0, LY040=1, LY054=0, LY057=0, LY062=0, LY065=0	18	LY019=0, LY021=0, LY026=0, LY027=0, LY031=0, LY035=0, LY037=0, LY042=0, LY044=0, LY045=0, LY050=1, LY051=0, LY053=0, LY055=0, LY058=0, LY059=0, LY063=0, LY064=0		@(nMutations)nMutations>0	2	0.222222	LY025, LY040	1	0.0555556	LY050			WilcoxonRanksumTest_leftTailed	Wilcoxon rank test (similar to a 2-sample t-test without assuming a normal distribution). Left-tailed, i.e. the p value is small, if the median of the distribution of measured values in the first subcohort A is significantly lower than in the second subcohort B.	0.906911	18 covariates: frequently mutated genes (f>=0.05)	0.960258		WilcoxonRanksumTest_rightTailed	Wilcoxon rank test (similar to a 2-sample t-test without assuming a normal distribution). Right-tailed, i.e. the p value is small, if the median of the distribution of measured values in the first subcohort A is significantly higher than in the second subcohort B.	0.10981	18 covariates: frequently mutated genes (f>=0.05)	0.889568
	all patients having a tumor initial sample/ targeted seq, 46 in total	all patients having an initial tumor sample for targeted DNA-seq AND of subtype GCB, 9 in total	all patients having an initial tumor sample for targeted DNA-seq AND of subtype ABC or UC, 18 in total		MAP3K14		@(nMutations)~isnan(nMutations)	9	LY024=0, LY025=0, LY032=0, LY034=0, LY040=0, LY054=0, LY057=0, LY062=0, LY065=0	18	LY019=0, LY021=0, LY026=0, LY027=0, LY031=0, LY035=0, LY037=0, LY042=0, LY044=0, LY045=0, LY050=0, LY051=0, LY053=0, LY055=0, LY058=0, LY059=0, LY063=0, LY064=0		@(nMutations)nMutations>0	0	0		0	0				WilcoxonRanksumTest_leftTailed	Wilcoxon rank test (similar to a 2-sample t-test without assuming a normal distribution). Left-tailed, i.e. the p value is small, if the median of the distribution of measured values in the first subcohort A is significantly lower than in the second subcohort B.	1	18 covariates: frequently mutated genes (f>=0.05)	1		WilcoxonRanksumTest_rightTailed	Wilcoxon rank test (similar to a 2-sample t-test without assuming a normal distribution). Right-tailed, i.e. the p value is small, if the median of the distribution of measured values in the first subcohort A is significantly higher than in the second subcohort B.	1	18 covariates: frequently mutated genes (f>=0.05)	1

## Sheet: Comparing gain or amp freq.
Subcohort comparisons within [all patients having a SNP sample, 46 in total] for the FDR focus [significant and frequent gain or amp SCNAs (Gistic.q<0.10, f>=0.05)]:
Subjects	Outer cohort for comparison	Subcohort A	Subcohort B	Covariates	Covariate name	q-value from covariate selection	Data availability function	#samples in A and have data in this context	List of raw values for all subjects in A	#samples in B and have data in this context	List of raw values for all subjects in B	Counts and ratios	Condition of interest for counting	#in A having the condition	Ratio in A having the condition	List of subjects in A having the condition	#in B having the condition	Ratio in B having the condition	List of subjects in B having the condition	Comparison test	Left tail	Test type	Iterpretation	p-value	FDR focus	q-value	Right tail	Test type	Interpretation	p-value	FDR focus	q-value
	(desc...)	(desc...)	(desc...)		(desc...)	(desc...)	(desc...)	(desc...)	(desc...)	(desc...)	(desc...)		(desc...)	(desc...)	(desc...)	(desc...)	(desc...)	(desc...)	(desc...)			(desc...)	(desc...)	(desc...)	(desc...)	(desc...)		(desc...)	(desc...)	(desc...)	(desc...)	(desc...)
all patients having an initial tumor sample for targeted DNA-seq AND of subtype ABC, 10 in total <VERSUS> all patients having an initial tumor sample for targeted DNA-seq AND of subtype GCB, 9 in total
	all patients having a SNP sample, 46 in total	all patients having an initial tumor sample for targeted DNA-seq AND of subtype ABC, 10 in total	all patients having an initial tumor sample for targeted DNA-seq AND of subtype GCB, 9 in total		focal 13q32.3.bp99272115 amp.	0.049096	@(x)~isnan(x)	10	LY031=false, LY035=false, LY037=false, LY042=false, LY044=false, LY053=false, LY055=false, LY058=false, LY063=false, LY064=true	8	LY024=false, LY025=false, LY032=true, LY034=true, LY040=true, LY054=false, LY057=false, LY065=true		@(bHasGainOrAmp)bHasGainOrAmp==true	1	0.1	LY064	4	0.5	LY032, LY034, LY040, LY065			FisherExactTest_leftTailed	Fisher exact test of a 2x2 contingency table for this binary sub-cohort comparison. Left-tailed, i.e. the p value is small, if the upper-left combination (cases present in both subcohort A and B) is significantly less frequent than expected by chance.	0.0882353	21 covariates: significant and frequent gain or amp SCNAs (Gistic.q<0.10, f>=0.05)	1		FisherExactTest_rightTailed	Fisher exact test of a 2x2 contingency table for this binary sub-cohort comparison. Right-tailed, i.e. the p value is small, if the upper-left combination (cases present in both subcohort A and B) is significantly more frequent than expected by chance.	0.993464	21 covariates: significant and frequent gain or amp SCNAs (Gistic.q<0.10, f>=0.05)	0.993464
	all patients having a SNP sample, 46 in total	all patients having an initial tumor sample for targeted DNA-seq AND of subtype ABC, 10 in total	all patients having an initial tumor sample for targeted DNA-seq AND of subtype GCB, 9 in total		focal 3p25.1.bp13368585 amp.	0.00024451	@(x)~isnan(x)	10	LY031=false, LY035=false, LY037=false, LY042=true, LY044=false, LY053=false, LY055=false, LY058=false, LY063=false, LY064=false	8	LY024=false, LY025=false, LY032=true, LY034=true, LY040=true, LY054=false, LY057=false, LY065=false		@(bHasGainOrAmp)bHasGainOrAmp==true	1	0.1	LY042	3	0.375	LY032, LY034, LY040			FisherExactTest_leftTailed	Fisher exact test of a 2x2 contingency table for this binary sub-cohort comparison. Left-tailed, i.e. the p value is small, if the upper-left combination (cases present in both subcohort A and B) is significantly less frequent than expected by chance.	0.205882	21 covariates: significant and frequent gain or amp SCNAs (Gistic.q<0.10, f>=0.05)	1		FisherExactTest_rightTailed	Fisher exact test of a 2x2 contingency table for this binary sub-cohort comparison. Right-tailed, i.e. the p value is small, if the upper-left combination (cases present in both subcohort A and B) is significantly more frequent than expected by chance.	0.977124	21 covariates: significant and frequent gain or amp SCNAs (Gistic.q<0.10, f>=0.05)	0.993464
	all patients having a SNP sample, 46 in total	all patients having an initial tumor sample for targeted DNA-seq AND of subtype ABC, 10 in total	all patients having an initial tumor sample for targeted DNA-seq AND of subtype GCB, 9 in total		focal 3p24.3.bp17191144 amp.	0.0004221	@(x)~isnan(x)	10	LY031=false, LY035=false, LY037=false, LY042=false, LY044=false, LY053=false, LY055=false, LY058=false, LY063=false, LY064=true	8	LY024=true, LY025=false, LY032=false, LY034=true, LY040=true, LY054=false, LY057=false, LY065=false		@(bHasGainOrAmp)bHasGainOrAmp==true	1	0.1	LY064	3	0.375	LY024, LY034, LY040			FisherExactTest_leftTailed	Fisher exact test of a 2x2 contingency table for this binary sub-cohort comparison. Left-tailed, i.e. the p value is small, if the upper-left combination (cases present in both subcohort A and B) is significantly less frequent than expected by chance.	0.205882	21 covariates: significant and frequent gain or amp SCNAs (Gistic.q<0.10, f>=0.05)	1		FisherExactTest_rightTailed	Fisher exact test of a 2x2 contingency table for this binary sub-cohort comparison. Right-tailed, i.e. the p value is small, if the upper-left combination (cases present in both subcohort A and B) is significantly more frequent than expected by chance.	0.977124	21 covariates: significant and frequent gain or amp SCNAs (Gistic.q<0.10, f>=0.05)	0.993464
	all patients having a SNP sample, 46 in total	all patients having an initial tumor sample for targeted DNA-seq AND of subtype ABC, 10 in total	all patients having an initial tumor sample for targeted DNA-seq AND of subtype GCB, 9 in total		focal 6p25.3.bp1 amp.	0.0060252	@(x)~isnan(x)	10	LY031=true, LY035=false, LY037=false, LY042=true, LY044=false, LY053=false, LY055=false, LY058=false, LY063=false, LY064=false	8	LY024=false, LY025=false, LY032=false, LY034=true, LY040=true, LY054=false, LY057=false, LY065=true		@(bHasGainOrAmp)bHasGainOrAmp==true	2	0.2	LY031, LY042	3	0.375	LY034, LY040, LY065			FisherExactTest_leftTailed	Fisher exact test of a 2x2 contingency table for this binary sub-cohort comparison. Left-tailed, i.e. the p value is small, if the upper-left combination (cases present in both subcohort A and B) is significantly less frequent than expected by chance.	0.382353	21 covariates: significant and frequent gain or amp SCNAs (Gistic.q<0.10, f>=0.05)	1		FisherExactTest_rightTailed	Fisher exact test of a 2x2 contingency table for this binary sub-cohort comparison. Right-tailed, i.e. the p value is small, if the upper-left combination (cases present in both subcohort A and B) is significantly more frequent than expected by chance.	0.911765	21 covariates: significant and frequent gain or amp SCNAs (Gistic.q<0.10, f>=0.05)	0.993464
	all patients having a SNP sample, 46 in total	all patients having an initial tumor sample for targeted DNA-seq AND of subtype ABC, 10 in total	all patients having an initial tumor sample for targeted DNA-seq AND of subtype GCB, 9 in total		focal 7p12.2.bp50197488 amp.	0.0015137	@(x)~isnan(x)	10	LY031=true, LY035=false, LY037=false, LY042=false, LY044=false, LY053=false, LY055=false, LY058=false, LY063=false, LY064=true	8	LY024=false, LY025=false, LY032=true, LY034=true, LY040=false, LY054=true, LY057=false, LY065=false		@(bHasGainOrAmp)bHasGainOrAmp==true	2	0.2	LY031, LY064	3	0.375	LY032, LY034, LY054			FisherExactTest_leftTailed	Fisher exact test of a 2x2 contingency table for this binary sub-cohort comparison. Left-tailed, i.e. the p value is small, if the upper-left combination (cases present in both subcohort A and B) is significantly less frequent than expected by chance.	0.382353	21 covariates: significant and frequent gain or amp SCNAs (Gistic.q<0.10, f>=0.05)	1		FisherExactTest_rightTailed	Fisher exact test of a 2x2 contingency table for this binary sub-cohort comparison. Right-tailed, i.e. the p value is small, if the upper-left combination (cases present in both subcohort A and B) is significantly more frequent than expected by chance.	0.911765	21 covariates: significant and frequent gain or amp SCNAs (Gistic.q<0.10, f>=0.05)	0.993464
	all patients having a SNP sample, 46 in total	all patients having an initial tumor sample for targeted DNA-seq AND of subtype ABC, 10 in total	all patients having an initial tumor sample for targeted DNA-seq AND of subtype GCB, 9 in total		focal 3q27.3.bp187214254 amp.	0.00083802	@(x)~isnan(x)	10	LY031=true, LY035=false, LY037=false, LY042=false, LY044=false, LY053=false, LY055=false, LY058=false, LY063=false, LY064=false	8	LY024=false, LY025=true, LY032=false, LY034=false, LY040=true, LY054=false, LY057=false, LY065=false		@(bHasGainOrAmp)bHasGainOrAmp==true	1	0.1	LY031	2	0.25	LY025, LY040			FisherExactTest_leftTailed	Fisher exact test of a 2x2 contingency table for this binary sub-cohort comparison. Left-tailed, i.e. the p value is small, if the upper-left combination (cases present in both subcohort A and B) is significantly less frequent than expected by chance.	0.411765	21 covariates: significant and frequent gain or amp SCNAs (Gistic.q<0.10, f>=0.05)	1		FisherExactTest_rightTailed	Fisher exact test of a 2x2 contingency table for this binary sub-cohort comparison. Right-tailed, i.e. the p value is small, if the upper-left combination (cases present in both subcohort A and B) is significantly more frequent than expected by chance.	0.931373	21 covariates: significant and frequent gain or amp SCNAs (Gistic.q<0.10, f>=0.05)	0.993464
	all patients having a SNP sample, 46 in total	all patients having an initial tumor sample for targeted DNA-seq AND of subtype ABC, 10 in total	all patients having an initial tumor sample for targeted DNA-seq AND of subtype GCB, 9 in total		focal 4q24.bp101721188 amp.	0.00092222	@(x)~isnan(x)	10	LY031=false, LY035=false, LY037=true, LY042=false, LY044=false, LY053=false, LY055=true, LY058=false, LY063=false, LY064=true	8	LY024=false, LY025=false, LY032=true, LY034=true, LY040=false, LY054=false, LY057=false, LY065=true		@(bHasGainOrAmp)bHasGainOrAmp==true	3	0.3	LY037, LY055, LY064	3	0.375	LY032, LY034, LY065			FisherExactTest_leftTailed	Fisher exact test of a 2x2 contingency table for this binary sub-cohort comparison. Left-tailed, i.e. the p value is small, if the upper-left combination (cases present in both subcohort A and B) is significantly less frequent than expected by chance.	0.563348	21 covariates: significant and frequent gain or amp SCNAs (Gistic.q<0.10, f>=0.05)	1		FisherExactTest_rightTailed	Fisher exact test of a 2x2 contingency table for this binary sub-cohort comparison. Right-tailed, i.e. the p value is small, if the upper-left combination (cases present in both subcohort A and B) is significantly more frequent than expected by chance.	0.798643	21 covariates: significant and frequent gain or amp SCNAs (Gistic.q<0.10, f>=0.05)	0.993464
	all patients having a SNP sample, 46 in total	all patients having an initial tumor sample for targeted DNA-seq AND of subtype ABC, 10 in total	all patients having an initial tumor sample for targeted DNA-seq AND of subtype GCB, 9 in total		focal 3p14.1.bp67747359 amp.	0.0060252	@(x)~isnan(x)	10	LY031=false, LY035=false, LY037=true, LY042=false, LY044=false, LY053=false, LY055=true, LY058=false, LY063=false, LY064=false	8	LY024=false, LY025=false, LY032=false, LY034=true, LY040=true, LY054=false, LY057=false, LY065=false		@(bHasGainOrAmp)bHasGainOrAmp==true	2	0.2	LY037, LY055	2	0.25	LY034, LY040			FisherExactTest_leftTailed	Fisher exact test of a 2x2 contingency table for this binary sub-cohort comparison. Left-tailed, i.e. the p value is small, if the upper-left combination (cases present in both subcohort A and B) is significantly less frequent than expected by chance.	0.617647	21 covariates: significant and frequent gain or amp SCNAs (Gistic.q<0.10, f>=0.05)	1		FisherExactTest_rightTailed	Fisher exact test of a 2x2 contingency table for this binary sub-cohort comparison. Right-tailed, i.e. the p value is small, if the upper-left combination (cases present in both subcohort A and B) is significantly more frequent than expected by chance.	0.794118	21 covariates: significant and frequent gain or amp SCNAs (Gistic.q<0.10, f>=0.05)	0.993464
	all patients having a SNP sample, 46 in total	all patients having an initial tumor sample for targeted DNA-seq AND of subtype ABC, 10 in total	all patients having an initial tumor sample for targeted DNA-seq AND of subtype GCB, 9 in total		focal 11q14.1.bp82869787 amp.	0.0036131	@(x)~isnan(x)	10	LY031=false, LY035=false, LY037=false, LY042=false, LY044=false, LY053=true, LY055=false, LY058=false, LY063=false, LY064=true	8	LY024=false, LY025=false, LY032=true, LY034=false, LY040=false, LY054=true, LY057=false, LY065=false		@(bHasGainOrAmp)bHasGainOrAmp==true	2	0.2	LY053, LY064	2	0.25	LY032, LY054			FisherExactTest_leftTailed	Fisher exact test of a 2x2 contingency table for this binary sub-cohort comparison. Left-tailed, i.e. the p value is small, if the upper-left combination (cases present in both subcohort A and B) is significantly less frequent than expected by chance.	0.617647	21 covariates: significant and frequent gain or amp SCNAs (Gistic.q<0.10, f>=0.05)	1		FisherExactTest_rightTailed	Fisher exact test of a 2x2 contingency table for this binary sub-cohort comparison. Right-tailed, i.e. the p value is small, if the upper-left combination (cases present in both subcohort A and B) is significantly more frequent than expected by chance.	0.794118	21 covariates: significant and frequent gain or amp SCNAs (Gistic.q<0.10, f>=0.05)	0.993464
	all patients having a SNP sample, 46 in total	all patients having an initial tumor sample for targeted DNA-seq AND of subtype ABC, 10 in total	all patients having an initial tumor sample for targeted DNA-seq AND of subtype GCB, 9 in total		focal 11q24.3.bp128399950 amp.	2.0919e-06	@(x)~isnan(x)	10	LY031=true, LY035=false, LY037=false, LY042=false, LY044=false, LY053=false, LY055=false, LY058=false, LY063=false, LY064=true	8	LY024=false, LY025=false, LY032=false, LY034=true, LY040=false, LY054=false, LY057=false, LY065=true		@(bHasGainOrAmp)bHasGainOrAmp==true	2	0.2	LY031, LY064	2	0.25	LY034, LY065			FisherExactTest_leftTailed	Fisher exact test of a 2x2 contingency table for this binary sub-cohort comparison. Left-tailed, i.e. the p value is small, if the upper-left combination (cases present in both subcohort A and B) is significantly less frequent than expected by chance.	0.617647	21 covariates: significant and frequent gain or amp SCNAs (Gistic.q<0.10, f>=0.05)	1		FisherExactTest_rightTailed	Fisher exact test of a 2x2 contingency table for this binary sub-cohort comparison. Right-tailed, i.e. the p value is small, if the upper-left combination (cases present in both subcohort A and B) is significantly more frequent than expected by chance.	0.794118	21 covariates: significant and frequent gain or amp SCNAs (Gistic.q<0.10, f>=0.05)	0.993464
	all patients having a SNP sample, 46 in total	all patients having an initial tumor sample for targeted DNA-seq AND of subtype ABC, 10 in total	all patients having an initial tumor sample for targeted DNA-seq AND of subtype GCB, 9 in total		focal 2q31.3.bp181007089 amp.	2.5423e-06	@(x)~isnan(x)	10	LY031=false, LY035=false, LY037=false, LY042=true, LY044=false, LY053=false, LY055=false, LY058=false, LY063=false, LY064=true	8	LY024=false, LY025=true, LY032=false, LY034=true, LY040=false, LY054=false, LY057=false, LY065=false		@(bHasGainOrAmp)bHasGainOrAmp==true	2	0.2	LY042, LY064	2	0.25	LY025, LY034			FisherExactTest_leftTailed	Fisher exact test of a 2x2 contingency table for this binary sub-cohort comparison. Left-tailed, i.e. the p value is small, if the upper-left combination (cases present in both subcohort A and B) is significantly less frequent than expected by chance.	0.617647	21 covariates: significant and frequent gain or amp SCNAs (Gistic.q<0.10, f>=0.05)	1		FisherExactTest_rightTailed	Fisher exact test of a 2x2 contingency table for this binary sub-cohort comparison. Right-tailed, i.e. the p value is small, if the upper-left combination (cases present in both subcohort A and B) is significantly more frequent than expected by chance.	0.794118	21 covariates: significant and frequent gain or amp SCNAs (Gistic.q<0.10, f>=0.05)	0.993464
	all patients having a SNP sample, 46 in total	all patients having an initial tumor sample for targeted DNA-seq AND of subtype ABC, 10 in total	all patients having an initial tumor sample for targeted DNA-seq AND of subtype GCB, 9 in total		focal 13q31.1.bp86656052 amp.	0.031007	@(x)~isnan(x)	10	LY031=true, LY035=false, LY037=false, LY042=false, LY044=false, LY053=true, LY055=false, LY058=false, LY063=false, LY064=false	8	LY024=false, LY025=false, LY032=false, LY034=true, LY040=false, LY054=false, LY057=true, LY065=false		@(bHasGainOrAmp)bHasGainOrAmp==true	2	0.2	LY031, LY053	2	0.25	LY034, LY057			FisherExactTest_leftTailed	Fisher exact test of a 2x2 contingency table for this binary sub-cohort comparison. Left-tailed, i.e. the p value is small, if the upper-left combination (cases present in both subcohort A and B) is significantly less frequent than expected by chance.	0.617647	21 covariates: significant and frequent gain or amp SCNAs (Gistic.q<0.10, f>=0.05)	1		FisherExactTest_rightTailed	Fisher exact test of a 2x2 contingency table for this binary sub-cohort comparison. Right-tailed, i.e. the p value is small, if the upper-left combination (cases present in both subcohort A and B) is significantly more frequent than expected by chance.	0.794118	21 covariates: significant and frequent gain or amp SCNAs (Gistic.q<0.10, f>=0.05)	0.993464
	all patients having a SNP sample, 46 in total	all patients having an initial tumor sample for targeted DNA-seq AND of subtype ABC, 10 in total	all patients having an initial tumor sample for targeted DNA-seq AND of subtype GCB, 9 in total		focal 2p16.1.bp58402618 amp.	0.0451	@(x)~isnan(x)	10	LY031=true, LY035=false, LY037=false, LY042=false, LY044=false, LY053=false, LY055=false, LY058=false, LY063=false, LY064=false	8	LY024=false, LY025=true, LY032=false, LY034=false, LY040=false, LY054=false, LY057=false, LY065=false		@(bHasGainOrAmp)bHasGainOrAmp==true	1	0.1	LY031	1	0.125	LY025			FisherExactTest_leftTailed	Fisher exact test of a 2x2 contingency table for this binary sub-cohort comparison. Left-tailed, i.e. the p value is small, if the upper-left combination (cases present in both subcohort A and B) is significantly less frequent than expected by chance.	0.705882	21 covariates: significant and frequent gain or amp SCNAs (Gistic.q<0.10, f>=0.05)	1		FisherExactTest_rightTailed	Fisher exact test of a 2x2 contingency table for this binary sub-cohort comparison. Right-tailed, i.e. the p value is small, if the upper-left combination (cases present in both subcohort A and B) is significantly more frequent than expected by chance.	0.816993	21 covariates: significant and frequent gain or amp SCNAs (Gistic.q<0.10, f>=0.05)	0.993464
	all patients having a SNP sample, 46 in total	all patients having an initial tumor sample for targeted DNA-seq AND of subtype ABC, 10 in total	all patients having an initial tumor sample for targeted DNA-seq AND of subtype GCB, 9 in total		focal 6q21.bp105959125 amp.	0.01747	@(x)~isnan(x)	10	LY031=false, LY035=false, LY037=false, LY042=true, LY044=true, LY053=false, LY055=false, LY058=false, LY063=false, LY064=true	8	LY024=false, LY025=false, LY032=false, LY034=true, LY040=false, LY054=false, LY057=false, LY065=true		@(bHasGainOrAmp)bHasGainOrAmp==true	3	0.3	LY042, LY044, LY064	2	0.25	LY034, LY065			FisherExactTest_leftTailed	Fisher exact test of a 2x2 contingency table for this binary sub-cohort comparison. Left-tailed, i.e. the p value is small, if the upper-left combination (cases present in both subcohort A and B) is significantly less frequent than expected by chance.	0.77451	21 covariates: significant and frequent gain or amp SCNAs (Gistic.q<0.10, f>=0.05)	1		FisherExactTest_rightTailed	Fisher exact test of a 2x2 contingency table for this binary sub-cohort comparison. Right-tailed, i.e. the p value is small, if the upper-left combination (cases present in both subcohort A and B) is significantly more frequent than expected by chance.	0.617647	21 covariates: significant and frequent gain or amp SCNAs (Gistic.q<0.10, f>=0.05)	0.993464
	all patients having a SNP sample, 46 in total	all patients having an initial tumor sample for targeted DNA-seq AND of subtype ABC, 10 in total	all patients having an initial tumor sample for targeted DNA-seq AND of subtype GCB, 9 in total		focal 4q24.bp104230404 amp.	1.3495e-05	@(x)~isnan(x)	10	LY031=false, LY035=false, LY037=true, LY042=false, LY044=false, LY053=false, LY055=false, LY058=true, LY063=false, LY064=false	8	LY024=false, LY025=false, LY032=false, LY034=true, LY040=false, LY054=false, LY057=false, LY065=false		@(bHasGainOrAmp)bHasGainOrAmp==true	2	0.2	LY037, LY058	1	0.125	LY034			FisherExactTest_leftTailed	Fisher exact test of a 2x2 contingency table for this binary sub-cohort comparison. Left-tailed, i.e. the p value is small, if the upper-left combination (cases present in both subcohort A and B) is significantly less frequent than expected by chance.	0.852941	21 covariates: significant and frequent gain or amp SCNAs (Gistic.q<0.10, f>=0.05)	1		FisherExactTest_rightTailed	Fisher exact test of a 2x2 contingency table for this binary sub-cohort comparison. Right-tailed, i.e. the p value is small, if the upper-left combination (cases present in both subcohort A and B) is significantly more frequent than expected by chance.	0.588235	21 covariates: significant and frequent gain or amp SCNAs (Gistic.q<0.10, f>=0.05)	0.993464
	all patients having a SNP sample, 46 in total	all patients having an initial tumor sample for targeted DNA-seq AND of subtype ABC, 10 in total	all patients having an initial tumor sample for targeted DNA-seq AND of subtype GCB, 9 in total		focal 9p24.1.bp7949547 amp.	0.00011684	@(x)~isnan(x)	10	LY031=true, LY035=false, LY037=false, LY042=false, LY044=false, LY053=false, LY055=true, LY058=false, LY063=false, LY064=false	8	LY024=false, LY025=false, LY032=false, LY034=true, LY040=false, LY054=false, LY057=false, LY065=false		@(bHasGainOrAmp)bHasGainOrAmp==true	2	0.2	LY031, LY055	1	0.125	LY034			FisherExactTest_leftTailed	Fisher exact test of a 2x2 contingency table for this binary sub-cohort comparison. Left-tailed, i.e. the p value is small, if the upper-left combination (cases present in both subcohort A and B) is significantly less frequent than expected by chance.	0.852941	21 covariates: significant and frequent gain or amp SCNAs (Gistic.q<0.10, f>=0.05)	1		FisherExactTest_rightTailed	Fisher exact test of a 2x2 contingency table for this binary sub-cohort comparison. Right-tailed, i.e. the p value is small, if the upper-left combination (cases present in both subcohort A and B) is significantly more frequent than expected by chance.	0.588235	21 covariates: significant and frequent gain or amp SCNAs (Gistic.q<0.10, f>=0.05)	0.993464
	all patients having a SNP sample, 46 in total	all patients having an initial tumor sample for targeted DNA-seq AND of subtype ABC, 10 in total	all patients having an initial tumor sample for targeted DNA-seq AND of subtype GCB, 9 in total		focal 9p24.1.bp5429109 amp.	0.011221	@(x)~isnan(x)	10	LY031=true, LY035=false, LY037=false, LY042=false, LY044=false, LY053=false, LY055=true, LY058=false, LY063=false, LY064=true	8	LY024=false, LY025=false, LY032=false, LY034=true, LY040=false, LY054=false, LY057=false, LY065=false		@(bHasGainOrAmp)bHasGainOrAmp==true	3	0.3	LY031, LY055, LY064	1	0.125	LY034			FisherExactTest_leftTailed	Fisher exact test of a 2x2 contingency table for this binary sub-cohort comparison. Left-tailed, i.e. the p value is small, if the upper-left combination (cases present in both subcohort A and B) is significantly less frequent than expected by chance.	0.931373	21 covariates: significant and frequent gain or amp SCNAs (Gistic.q<0.10, f>=0.05)	1		FisherExactTest_rightTailed	Fisher exact test of a 2x2 contingency table for this binary sub-cohort comparison. Right-tailed, i.e. the p value is small, if the upper-left combination (cases present in both subcohort A and B) is significantly more frequent than expected by chance.	0.382353	21 covariates: significant and frequent gain or amp SCNAs (Gistic.q<0.10, f>=0.05)	0.993464
	all patients having a SNP sample, 46 in total	all patients having an initial tumor sample for targeted DNA-seq AND of subtype ABC, 10 in total	all patients having an initial tumor sample for targeted DNA-seq AND of subtype GCB, 9 in total		focal 10q21.2.bp61761330 amp.	0.00011374	@(x)~isnan(x)	10	LY031=true, LY035=false, LY037=false, LY042=true, LY044=false, LY053=false, LY055=false, LY058=false, LY063=false, LY064=true	8	LY024=false, LY025=false, LY032=false, LY034=false, LY040=false, LY054=false, LY057=false, LY065=true		@(bHasGainOrAmp)bHasGainOrAmp==true	3	0.3	LY031, LY042, LY064	1	0.125	LY065			FisherExactTest_leftTailed	Fisher exact test of a 2x2 contingency table for this binary sub-cohort comparison. Left-tailed, i.e. the p value is small, if the upper-left combination (cases present in both subcohort A and B) is significantly less frequent than expected by chance.	0.931373	21 covariates: significant and frequent gain or amp SCNAs (Gistic.q<0.10, f>=0.05)	1		FisherExactTest_rightTailed	Fisher exact test of a 2x2 contingency table for this binary sub-cohort comparison. Right-tailed, i.e. the p value is small, if the upper-left combination (cases present in both subcohort A and B) is significantly more frequent than expected by chance.	0.382353	21 covariates: significant and frequent gain or amp SCNAs (Gistic.q<0.10, f>=0.05)	0.993464
	all patients having a SNP sample, 46 in total	all patients having an initial tumor sample for targeted DNA-seq AND of subtype ABC, 10 in total	all patients having an initial tumor sample for targeted DNA-seq AND of subtype GCB, 9 in total		focal 1q24.3.bp172750897 amp.	0.049096	@(x)~isnan(x)	10	LY031=true, LY035=true, LY037=false, LY042=false, LY044=true, LY053=false, LY055=false, LY058=false, LY063=false, LY064=false	8	LY024=false, LY025=false, LY032=false, LY034=true, LY040=false, LY054=false, LY057=false, LY065=false		@(bHasGainOrAmp)bHasGainOrAmp==true	3	0.3	LY031, LY035, LY044	1	0.125	LY034			FisherExactTest_leftTailed	Fisher exact test of a 2x2 contingency table for this binary sub-cohort comparison. Left-tailed, i.e. the p value is small, if the upper-left combination (cases present in both subcohort A and B) is significantly less frequent than expected by chance.	0.931373	21 covariates: significant and frequent gain or amp SCNAs (Gistic.q<0.10, f>=0.05)	1		FisherExactTest_rightTailed	Fisher exact test of a 2x2 contingency table for this binary sub-cohort comparison. Right-tailed, i.e. the p value is small, if the upper-left combination (cases present in both subcohort A and B) is significantly more frequent than expected by chance.	0.382353	21 covariates: significant and frequent gain or amp SCNAs (Gistic.q<0.10, f>=0.05)	0.993464
	all patients having a SNP sample, 46 in total	all patients having an initial tumor sample for targeted DNA-seq AND of subtype ABC, 10 in total	all patients having an initial tumor sample for targeted DNA-seq AND of subtype GCB, 9 in total		focal 18q12.1.bp28458354 amp.	0.049096	@(x)~isnan(x)	10	LY031=true, LY035=false, LY037=false, LY042=true, LY044=false, LY053=false, LY055=false, LY058=false, LY063=false, LY064=false	8	LY024=false, LY025=false, LY032=false, LY034=false, LY040=false, LY054=false, LY057=false, LY065=false		@(bHasGainOrAmp)bHasGainOrAmp==true	2	0.2	LY031, LY042	0	0				FisherExactTest_leftTailed	Fisher exact test of a 2x2 contingency table for this binary sub-cohort comparison. Left-tailed, i.e. the p value is small, if the upper-left combination (cases present in both subcohort A and B) is significantly less frequent than expected by chance.	1	21 covariates: significant and frequent gain or amp SCNAs (Gistic.q<0.10, f>=0.05)	1		FisherExactTest_rightTailed	Fisher exact test of a 2x2 contingency table for this binary sub-cohort comparison. Right-tailed, i.e. the p value is small, if the upper-left combination (cases present in both subcohort A and B) is significantly more frequent than expected by chance.	0.294118	21 covariates: significant and frequent gain or amp SCNAs (Gistic.q<0.10, f>=0.05)	0.993464
	all patients having a SNP sample, 46 in total	all patients having an initial tumor sample for targeted DNA-seq AND of subtype ABC, 10 in total	all patients having an initial tumor sample for targeted DNA-seq AND of subtype GCB, 9 in total		focal 10q26.3.bp133391296 amp.	0.076622	@(x)~isnan(x)	10	LY031=true, LY035=false, LY037=true, LY042=false, LY044=false, LY053=false, LY055=false, LY058=false, LY063=false, LY064=false	8	LY024=false, LY025=false, LY032=false, LY034=false, LY040=false, LY054=false, LY057=false, LY065=false		@(bHasGainOrAmp)bHasGainOrAmp==true	2	0.2	LY031, LY037	0	0				FisherExactTest_leftTailed	Fisher exact test of a 2x2 contingency table for this binary sub-cohort comparison. Left-tailed, i.e. the p value is small, if the upper-left combination (cases present in both subcohort A and B) is significantly less frequent than expected by chance.	1	21 covariates: significant and frequent gain or amp SCNAs (Gistic.q<0.10, f>=0.05)	1		FisherExactTest_rightTailed	Fisher exact test of a 2x2 contingency table for this binary sub-cohort comparison. Right-tailed, i.e. the p value is small, if the upper-left combination (cases present in both subcohort A and B) is significantly more frequent than expected by chance.	0.294118	21 covariates: significant and frequent gain or amp SCNAs (Gistic.q<0.10, f>=0.05)	0.993464
all patients having an initial tumor sample for targeted DNA-seq AND of subtype ABC, 10 in total <VERSUS> all patients having an initial tumor sample for targeted DNA-seq AND of subtype UC, 8 in total
	all patients having a SNP sample, 46 in total	all patients having an initial tumor sample for targeted DNA-seq AND of subtype ABC, 10 in total	all patients having an initial tumor sample for targeted DNA-seq AND of subtype UC, 8 in total		focal 6p25.3.bp1 amp.	0.0060252	@(x)~isnan(x)	10	LY031=true, LY035=false, LY037=false, LY042=true, LY044=false, LY053=false, LY055=false, LY058=false, LY063=false, LY064=false	8	LY019=true, LY021=true, LY026=true, LY027=false, LY045=false, LY050=true, LY051=true, LY059=true		@(bHasGainOrAmp)bHasGainOrAmp==true	2	0.2	LY031, LY042	6	0.75	LY019, LY021, LY026, LY050, LY051, LY059			FisherExactTest_leftTailed	Fisher exact test of a 2x2 contingency table for this binary sub-cohort comparison. Left-tailed, i.e. the p value is small, if the upper-left combination (cases present in both subcohort A and B) is significantly less frequent than expected by chance.	0.0306458	21 covariates: significant and frequent gain or amp SCNAs (Gistic.q<0.10, f>=0.05)	0.643562		FisherExactTest_rightTailed	Fisher exact test of a 2x2 contingency table for this binary sub-cohort comparison. Right-tailed, i.e. the p value is small, if the upper-left combination (cases present in both subcohort A and B) is significantly more frequent than expected by chance.	0.998149	21 covariates: significant and frequent gain or amp SCNAs (Gistic.q<0.10, f>=0.05)	0.998149
	all patients having a SNP sample, 46 in total	all patients having an initial tumor sample for targeted DNA-seq AND of subtype ABC, 10 in total	all patients having an initial tumor sample for targeted DNA-seq AND of subtype UC, 8 in total		focal 2p16.1.bp58402618 amp.	0.0451	@(x)~isnan(x)	10	LY031=true, LY035=false, LY037=false, LY042=false, LY044=false, LY053=false, LY055=false, LY058=false, LY063=false, LY064=false	8	LY019=true, LY021=true, LY026=false, LY027=false, LY045=false, LY050=true, LY051=true, LY059=false		@(bHasGainOrAmp)bHasGainOrAmp==true	1	0.1	LY031	4	0.5	LY019, LY021, LY050, LY051			FisherExactTest_leftTailed	Fisher exact test of a 2x2 contingency table for this binary sub-cohort comparison. Left-tailed, i.e. the p value is small, if the upper-left combination (cases present in both subcohort A and B) is significantly less frequent than expected by chance.	0.0882353	21 covariates: significant and frequent gain or amp SCNAs (Gistic.q<0.10, f>=0.05)	0.786096		FisherExactTest_rightTailed	Fisher exact test of a 2x2 contingency table for this binary sub-cohort comparison. Right-tailed, i.e. the p value is small, if the upper-left combination (cases present in both subcohort A and B) is significantly more frequent than expected by chance.	0.993464	21 covariates: significant and frequent gain or amp SCNAs (Gistic.q<0.10, f>=0.05)	0.998149
	all patients having a SNP sample, 46 in total	all patients having an initial tumor sample for targeted DNA-seq AND of subtype ABC, 10 in total	all patients having an initial tumor sample for targeted DNA-seq AND of subtype UC, 8 in total		focal 3p14.1.bp67747359 amp.	0.0060252	@(x)~isnan(x)	10	LY031=false, LY035=false, LY037=true, LY042=false, LY044=false, LY053=false, LY055=true, LY058=false, LY063=false, LY064=false	8	LY019=true, LY021=true, LY026=false, LY027=false, LY045=false, LY050=true, LY051=false, LY059=true		@(bHasGainOrAmp)bHasGainOrAmp==true	2	0.2	LY037, LY055	4	0.5	LY019, LY021, LY050, LY059			FisherExactTest_leftTailed	Fisher exact test of a 2x2 contingency table for this binary sub-cohort comparison. Left-tailed, i.e. the p value is small, if the upper-left combination (cases present in both subcohort A and B) is significantly less frequent than expected by chance.	0.201357	21 covariates: significant and frequent gain or amp SCNAs (Gistic.q<0.10, f>=0.05)	0.786096		FisherExactTest_rightTailed	Fisher exact test of a 2x2 contingency table for this binary sub-cohort comparison. Right-tailed, i.e. the p value is small, if the upper-left combination (cases present in both subcohort A and B) is significantly more frequent than expected by chance.	0.968326	21 covariates: significant and frequent gain or amp SCNAs (Gistic.q<0.10, f>=0.05)	0.998149
	all patients having a SNP sample, 46 in total	all patients having an initial tumor sample for targeted DNA-seq AND of subtype ABC, 10 in total	all patients having an initial tumor sample for targeted DNA-seq AND of subtype UC, 8 in total		focal 3p25.1.bp13368585 amp.	0.00024451	@(x)~isnan(x)	10	LY031=false, LY035=false, LY037=false, LY042=true, LY044=false, LY053=false, LY055=false, LY058=false, LY063=false, LY064=false	8	LY019=false, LY021=true, LY026=false, LY027=true, LY045=false, LY050=false, LY051=true, LY059=false		@(bHasGainOrAmp)bHasGainOrAmp==true	1	0.1	LY042	3	0.375	LY021, LY027, LY051			FisherExactTest_leftTailed	Fisher exact test of a 2x2 contingency table for this binary sub-cohort comparison. Left-tailed, i.e. the p value is small, if the upper-left combination (cases present in both subcohort A and B) is significantly less frequent than expected by chance.	0.205882	21 covariates: significant and frequent gain or amp SCNAs (Gistic.q<0.10, f>=0.05)	0.786096		FisherExactTest_rightTailed	Fisher exact test of a 2x2 contingency table for this binary sub-cohort comparison. Right-tailed, i.e. the p value is small, if the upper-left combination (cases present in both subcohort A and B) is significantly more frequent than expected by chance.	0.977124	21 covariates: significant and frequent gain or amp SCNAs (Gistic.q<0.10, f>=0.05)	0.998149
	all patients having a SNP sample, 46 in total	all patients having an initial tumor sample for targeted DNA-seq AND of subtype ABC, 10 in total	all patients having an initial tumor sample for targeted DNA-seq AND of subtype UC, 8 in total		focal 10q21.2.bp61761330 amp.	0.00011374	@(x)~isnan(x)	10	LY031=true, LY035=false, LY037=false, LY042=true, LY044=false, LY053=false, LY055=false, LY058=false, LY063=false, LY064=true	8	LY019=true, LY021=true, LY026=false, LY027=true, LY045=false, LY050=false, LY051=false, LY059=true		@(bHasGainOrAmp)bHasGainOrAmp==true	3	0.3	LY031, LY042, LY064	4	0.5	LY019, LY021, LY027, LY059			FisherExactTest_leftTailed	Fisher exact test of a 2x2 contingency table for this binary sub-cohort comparison. Left-tailed, i.e. the p value is small, if the upper-left combination (cases present in both subcohort A and B) is significantly less frequent than expected by chance.	0.352187	21 covariates: significant and frequent gain or amp SCNAs (Gistic.q<0.10, f>=0.05)	0.786096		FisherExactTest_rightTailed	Fisher exact test of a 2x2 contingency table for this binary sub-cohort comparison. Right-tailed, i.e. the p value is small, if the upper-left combination (cases present in both subcohort A and B) is significantly more frequent than expected by chance.	0.911765	21 covariates: significant and frequent gain or amp SCNAs (Gistic.q<0.10, f>=0.05)	0.998149
	all patients having a SNP sample, 46 in total	all patients having an initial tumor sample for targeted DNA-seq AND of subtype ABC, 10 in total	all patients having an initial tumor sample for targeted DNA-seq AND of subtype UC, 8 in total		focal 11q14.1.bp82869787 amp.	0.0036131	@(x)~isnan(x)	10	LY031=false, LY035=false, LY037=false, LY042=false, LY044=false, LY053=true, LY055=false, LY058=false, LY063=false, LY064=true	8	LY019=false, LY021=false, LY026=true, LY027=false, LY045=true, LY050=true, LY051=false, LY059=false		@(bHasGainOrAmp)bHasGainOrAmp==true	2	0.2	LY053, LY064	3	0.375	LY026, LY045, LY050			FisherExactTest_leftTailed	Fisher exact test of a 2x2 contingency table for this binary sub-cohort comparison. Left-tailed, i.e. the p value is small, if the upper-left combination (cases present in both subcohort A and B) is significantly less frequent than expected by chance.	0.382353	21 covariates: significant and frequent gain or amp SCNAs (Gistic.q<0.10, f>=0.05)	0.786096		FisherExactTest_rightTailed	Fisher exact test of a 2x2 contingency table for this binary sub-cohort comparison. Right-tailed, i.e. the p value is small, if the upper-left combination (cases present in both subcohort A and B) is significantly more frequent than expected by chance.	0.911765	21 covariates: significant and frequent gain or amp SCNAs (Gistic.q<0.10, f>=0.05)	0.998149
	all patients having a SNP sample, 46 in total	all patients having an initial tumor sample for targeted DNA-seq AND of subtype ABC, 10 in total	all patients having an initial tumor sample for targeted DNA-seq AND of subtype UC, 8 in total		focal 11q24.3.bp128399950 amp.	2.0919e-06	@(x)~isnan(x)	10	LY031=true, LY035=false, LY037=false, LY042=false, LY044=false, LY053=false, LY055=false, LY058=false, LY063=false, LY064=true	8	LY019=true, LY021=false, LY026=false, LY027=true, LY045=false, LY050=true, LY051=false, LY059=false		@(bHasGainOrAmp)bHasGainOrAmp==true	2	0.2	LY031, LY064	3	0.375	LY019, LY027, LY050			FisherExactTest_leftTailed	Fisher exact test of a 2x2 contingency table for this binary sub-cohort comparison. Left-tailed, i.e. the p value is small, if the upper-left combination (cases present in both subcohort A and B) is significantly less frequent than expected by chance.	0.382353	21 covariates: significant and frequent gain or amp SCNAs (Gistic.q<0.10, f>=0.05)	0.786096		FisherExactTest_rightTailed	Fisher exact test of a 2x2 contingency table for this binary sub-cohort comparison. Right-tailed, i.e. the p value is small, if the upper-left combination (cases present in both subcohort A and B) is significantly more frequent than expected by chance.	0.911765	21 covariates: significant and frequent gain or amp SCNAs (Gistic.q<0.10, f>=0.05)	0.998149
	all patients having a SNP sample, 46 in total	all patients having an initial tumor sample for targeted DNA-seq AND of subtype ABC, 10 in total	all patients having an initial tumor sample for targeted DNA-seq AND of subtype UC, 8 in total		focal 10q26.3.bp133391296 amp.	0.076622	@(x)~isnan(x)	10	LY031=true, LY035=false, LY037=true, LY042=false, LY044=false, LY053=false, LY055=false, LY058=false, LY063=false, LY064=false	8	LY019=false, LY021=true, LY026=false, LY027=true, LY045=false, LY050=true, LY051=false, LY059=false		@(bHasGainOrAmp)bHasGainOrAmp==true	2	0.2	LY031, LY037	3	0.375	LY021, LY027, LY050			FisherExactTest_leftTailed	Fisher exact test of a 2x2 contingency table for this binary sub-cohort comparison. Left-tailed, i.e. the p value is small, if the upper-left combination (cases present in both subcohort A and B) is significantly less frequent than expected by chance.	0.382353	21 covariates: significant and frequent gain or amp SCNAs (Gistic.q<0.10, f>=0.05)	0.786096		FisherExactTest_rightTailed	Fisher exact test of a 2x2 contingency table for this binary sub-cohort comparison. Right-tailed, i.e. the p value is small, if the upper-left combination (cases present in both subcohort A and B) is significantly more frequent than expected by chance.	0.911765	21 covariates: significant and frequent gain or amp SCNAs (Gistic.q<0.10, f>=0.05)	0.998149
	all patients having a SNP sample, 46 in total	all patients having an initial tumor sample for targeted DNA-seq AND of subtype ABC, 10 in total	all patients having an initial tumor sample for targeted DNA-seq AND of subtype UC, 8 in total		focal 13q31.1.bp86656052 amp.	0.031007	@(x)~isnan(x)	10	LY031=true, LY035=false, LY037=false, LY042=false, LY044=false, LY053=true, LY055=false, LY058=false, LY063=false, LY064=false	8	LY019=false, LY021=true, LY026=false, LY027=false, LY045=false, LY050=true, LY051=false, LY059=true		@(bHasGainOrAmp)bHasGainOrAmp==true	2	0.2	LY031, LY053	3	0.375	LY021, LY050, LY059			FisherExactTest_leftTailed	Fisher exact test of a 2x2 contingency table for this binary sub-cohort comparison. Left-tailed, i.e. the p value is small, if the upper-left combination (cases present in both subcohort A and B) is significantly less frequent than expected by chance.	0.382353	21 covariates: significant and frequent gain or amp SCNAs (Gistic.q<0.10, f>=0.05)	0.786096		FisherExactTest_rightTailed	Fisher exact test of a 2x2 contingency table for this binary sub-cohort comparison. Right-tailed, i.e. the p value is small, if the upper-left combination (cases present in both subcohort A and B) is significantly more frequent than expected by chance.	0.911765	21 covariates: significant and frequent gain or amp SCNAs (Gistic.q<0.10, f>=0.05)	0.998149
	all patients having a SNP sample, 46 in total	all patients having an initial tumor sample for targeted DNA-seq AND of subtype ABC, 10 in total	all patients having an initial tumor sample for targeted DNA-seq AND of subtype UC, 8 in total		focal 3q27.3.bp187214254 amp.	0.00083802	@(x)~isnan(x)	10	LY031=true, LY035=false, LY037=false, LY042=false, LY044=false, LY053=false, LY055=false, LY058=false, LY063=false, LY064=false	8	LY019=false, LY021=true, LY026=false, LY027=true, LY045=false, LY050=false, LY051=false, LY059=false		@(bHasGainOrAmp)bHasGainOrAmp==true	1	0.1	LY031	2	0.25	LY021, LY027			FisherExactTest_leftTailed	Fisher exact test of a 2x2 contingency table for this binary sub-cohort comparison. Left-tailed, i.e. the p value is small, if the upper-left combination (cases present in both subcohort A and B) is significantly less frequent than expected by chance.	0.411765	21 covariates: significant and frequent gain or amp SCNAs (Gistic.q<0.10, f>=0.05)	0.786096		FisherExactTest_rightTailed	Fisher exact test of a 2x2 contingency table for this binary sub-cohort comparison. Right-tailed, i.e. the p value is small, if the upper-left combination (cases present in both subcohort A and B) is significantly more frequent than expected by chance.	0.931373	21 covariates: significant and frequent gain or amp SCNAs (Gistic.q<0.10, f>=0.05)	0.998149
	all patients having a SNP sample, 46 in total	all patients having an initial tumor sample for targeted DNA-seq AND of subtype ABC, 10 in total	all patients having an initial tumor sample for targeted DNA-seq AND of subtype UC, 8 in total		focal 13q32.3.bp99272115 amp.	0.049096	@(x)~isnan(x)	10	LY031=false, LY035=false, LY037=false, LY042=false, LY044=false, LY053=false, LY055=false, LY058=false, LY063=false, LY064=true	8	LY019=false, LY021=false, LY026=false, LY027=true, LY045=false, LY050=true, LY051=false, LY059=false		@(bHasGainOrAmp)bHasGainOrAmp==true	1	0.1	LY064	2	0.25	LY027, LY050			FisherExactTest_leftTailed	Fisher exact test of a 2x2 contingency table for this binary sub-cohort comparison. Left-tailed, i.e. the p value is small, if the upper-left combination (cases present in both subcohort A and B) is significantly less frequent than expected by chance.	0.411765	21 covariates: significant and frequent gain or amp SCNAs (Gistic.q<0.10, f>=0.05)	0.786096		FisherExactTest_rightTailed	Fisher exact test of a 2x2 contingency table for this binary sub-cohort comparison. Right-tailed, i.e. the p value is small, if the upper-left combination (cases present in both subcohort A and B) is significantly more frequent than expected by chance.	0.931373	21 covariates: significant and frequent gain or amp SCNAs (Gistic.q<0.10, f>=0.05)	0.998149
	all patients having a SNP sample, 46 in total	all patients having an initial tumor sample for targeted DNA-seq AND of subtype ABC, 10 in total	all patients having an initial tumor sample for targeted DNA-seq AND of subtype UC, 8 in total		focal 6q21.bp105959125 amp.	0.01747	@(x)~isnan(x)	10	LY031=false, LY035=false, LY037=false, LY042=true, LY044=true, LY053=false, LY055=false, LY058=false, LY063=false, LY064=true	8	LY019=false, LY021=true, LY026=false, LY027=true, LY045=false, LY050=true, LY051=false, LY059=false		@(bHasGainOrAmp)bHasGainOrAmp==true	3	0.3	LY042, LY044, LY064	3	0.375	LY021, LY027, LY050			FisherExactTest_leftTailed	Fisher exact test of a 2x2 contingency table for this binary sub-cohort comparison. Left-tailed, i.e. the p value is small, if the upper-left combination (cases present in both subcohort A and B) is significantly less frequent than expected by chance.	0.563348	21 covariates: significant and frequent gain or amp SCNAs (Gistic.q<0.10, f>=0.05)	0.810662		FisherExactTest_rightTailed	Fisher exact test of a 2x2 contingency table for this binary sub-cohort comparison. Right-tailed, i.e. the p value is small, if the upper-left combination (cases present in both subcohort A and B) is significantly more frequent than expected by chance.	0.798643	21 covariates: significant and frequent gain or amp SCNAs (Gistic.q<0.10, f>=0.05)	0.998149
	all patients having a SNP sample, 46 in total	all patients having an initial tumor sample for targeted DNA-seq AND of subtype ABC, 10 in total	all patients having an initial tumor sample for targeted DNA-seq AND of subtype UC, 8 in total		focal 4q24.bp104230404 amp.	1.3495e-05	@(x)~isnan(x)	10	LY031=false, LY035=false, LY037=true, LY042=false, LY044=false, LY053=false, LY055=false, LY058=true, LY063=false, LY064=false	8	LY019=false, LY021=true, LY026=false, LY027=false, LY045=false, LY050=true, LY051=false, LY059=false		@(bHasGainOrAmp)bHasGainOrAmp==true	2	0.2	LY037, LY058	2	0.25	LY021, LY050			FisherExactTest_leftTailed	Fisher exact test of a 2x2 contingency table for this binary sub-cohort comparison. Left-tailed, i.e. the p value is small, if the upper-left combination (cases present in both subcohort A and B) is significantly less frequent than expected by chance.	0.617647	21 covariates: significant and frequent gain or amp SCNAs (Gistic.q<0.10, f>=0.05)	0.810662		FisherExactTest_rightTailed	Fisher exact test of a 2x2 contingency table for this binary sub-cohort comparison. Right-tailed, i.e. the p value is small, if the upper-left combination (cases present in both subcohort A and B) is significantly more frequent than expected by chance.	0.794118	21 covariates: significant and frequent gain or amp SCNAs (Gistic.q<0.10, f>=0.05)	0.998149
	all patients having a SNP sample, 46 in total	all patients having an initial tumor sample for targeted DNA-seq AND of subtype ABC, 10 in total	all patients having an initial tumor sample for targeted DNA-seq AND of subtype UC, 8 in total		focal 2q31.3.bp181007089 amp.	2.5423e-06	@(x)~isnan(x)	10	LY031=false, LY035=false, LY037=false, LY042=true, LY044=false, LY053=false, LY055=false, LY058=false, LY063=false, LY064=true	8	LY019=false, LY021=true, LY026=false, LY027=false, LY045=false, LY050=false, LY051=true, LY059=false		@(bHasGainOrAmp)bHasGainOrAmp==true	2	0.2	LY042, LY064	2	0.25	LY021, LY051			FisherExactTest_leftTailed	Fisher exact test of a 2x2 contingency table for this binary sub-cohort comparison. Left-tailed, i.e. the p value is small, if the upper-left combination (cases present in both subcohort A and B) is significantly less frequent than expected by chance.	0.617647	21 covariates: significant and frequent gain or amp SCNAs (Gistic.q<0.10, f>=0.05)	0.810662		FisherExactTest_rightTailed	Fisher exact test of a 2x2 contingency table for this binary sub-cohort comparison. Right-tailed, i.e. the p value is small, if the upper-left combination (cases present in both subcohort A and B) is significantly more frequent than expected by chance.	0.794118	21 covariates: significant and frequent gain or amp SCNAs (Gistic.q<0.10, f>=0.05)	0.998149
	all patients having a SNP sample, 46 in total	all patients having an initial tumor sample for targeted DNA-seq AND of subtype ABC, 10 in total	all patients having an initial tumor sample for targeted DNA-seq AND of subtype UC, 8 in total		focal 9p24.1.bp7949547 amp.	0.00011684	@(x)~isnan(x)	10	LY031=true, LY035=false, LY037=false, LY042=false, LY044=false, LY053=false, LY055=true, LY058=false, LY063=false, LY064=false	8	LY019=false, LY021=true, LY026=false, LY027=false, LY045=false, LY050=false, LY051=false, LY059=true		@(bHasGainOrAmp)bHasGainOrAmp==true	2	0.2	LY031, LY055	2	0.25	LY021, LY059			FisherExactTest_leftTailed	Fisher exact test of a 2x2 contingency table for this binary sub-cohort comparison. Left-tailed, i.e. the p value is small, if the upper-left combination (cases present in both subcohort A and B) is significantly less frequent than expected by chance.	0.617647	21 covariates: significant and frequent gain or amp SCNAs (Gistic.q<0.10, f>=0.05)	0.810662		FisherExactTest_rightTailed	Fisher exact test of a 2x2 contingency table for this binary sub-cohort comparison. Right-tailed, i.e. the p value is small, if the upper-left combination (cases present in both subcohort A and B) is significantly more frequent than expected by chance.	0.794118	21 covariates: significant and frequent gain or amp SCNAs (Gistic.q<0.10, f>=0.05)	0.998149
	all patients having a SNP sample, 46 in total	all patients having an initial tumor sample for targeted DNA-seq AND of subtype ABC, 10 in total	all patients having an initial tumor sample for targeted DNA-seq AND of subtype UC, 8 in total		focal 7p12.2.bp50197488 amp.	0.0015137	@(x)~isnan(x)	10	LY031=true, LY035=false, LY037=false, LY042=false, LY044=false, LY053=false, LY055=false, LY058=false, LY063=false, LY064=true	8	LY019=false, LY021=false, LY026=false, LY027=true, LY045=false, LY050=true, LY051=false, LY059=false		@(bHasGainOrAmp)bHasGainOrAmp==true	2	0.2	LY031, LY064	2	0.25	LY027, LY050			FisherExactTest_leftTailed	Fisher exact test of a 2x2 contingency table for this binary sub-cohort comparison. Left-tailed, i.e. the p value is small, if the upper-left combination (cases present in both subcohort A and B) is significantly less frequent than expected by chance.	0.617647	21 covariates: significant and frequent gain or amp SCNAs (Gistic.q<0.10, f>=0.05)	0.810662		FisherExactTest_rightTailed	Fisher exact test of a 2x2 contingency table for this binary sub-cohort comparison. Right-tailed, i.e. the p value is small, if the upper-left combination (cases present in both subcohort A and B) is significantly more frequent than expected by chance.	0.794118	21 covariates: significant and frequent gain or amp SCNAs (Gistic.q<0.10, f>=0.05)	0.998149
	all patients having a SNP sample, 46 in total	all patients having an initial tumor sample for targeted DNA-seq AND of subtype ABC, 10 in total	all patients having an initial tumor sample for targeted DNA-seq AND of subtype UC, 8 in total		focal 3p24.3.bp17191144 amp.	0.0004221	@(x)~isnan(x)	10	LY031=false, LY035=false, LY037=false, LY042=false, LY044=false, LY053=false, LY055=false, LY058=false, LY063=false, LY064=true	8	LY019=false, LY021=true, LY026=false, LY027=false, LY045=false, LY050=false, LY051=false, LY059=false		@(bHasGainOrAmp)bHasGainOrAmp==true	1	0.1	LY064	1	0.125	LY021			FisherExactTest_leftTailed	Fisher exact test of a 2x2 contingency table for this binary sub-cohort comparison. Left-tailed, i.e. the p value is small, if the upper-left combination (cases present in both subcohort A and B) is significantly less frequent than expected by chance.	0.705882	21 covariates: significant and frequent gain or amp SCNAs (Gistic.q<0.10, f>=0.05)	0.813235		FisherExactTest_rightTailed	Fisher exact test of a 2x2 contingency table for this binary sub-cohort comparison. Right-tailed, i.e. the p value is small, if the upper-left combination (cases present in both subcohort A and B) is significantly more frequent than expected by chance.	0.816993	21 covariates: significant and frequent gain or amp SCNAs (Gistic.q<0.10, f>=0.05)	0.998149
	all patients having a SNP sample, 46 in total	all patients having an initial tumor sample for targeted DNA-seq AND of subtype ABC, 10 in total	all patients having an initial tumor sample for targeted DNA-seq AND of subtype UC, 8 in total		focal 9p24.1.bp5429109 amp.	0.011221	@(x)~isnan(x)	10	LY031=true, LY035=false, LY037=false, LY042=false, LY044=false, LY053=false, LY055=true, LY058=false, LY063=false, LY064=true	8	LY019=false, LY021=true, LY026=false, LY027=true, LY045=false, LY050=false, LY051=false, LY059=false		@(bHasGainOrAmp)bHasGainOrAmp==true	3	0.3	LY031, LY055, LY064	2	0.25	LY021, LY027			FisherExactTest_leftTailed	Fisher exact test of a 2x2 contingency table for this binary sub-cohort comparison. Left-tailed, i.e. the p value is small, if the upper-left combination (cases present in both subcohort A and B) is significantly less frequent than expected by chance.	0.77451	21 covariates: significant and frequent gain or amp SCNAs (Gistic.q<0.10, f>=0.05)	0.813235		FisherExactTest_rightTailed	Fisher exact test of a 2x2 contingency table for this binary sub-cohort comparison. Right-tailed, i.e. the p value is small, if the upper-left combination (cases present in both subcohort A and B) is significantly more frequent than expected by chance.	0.617647	21 covariates: significant and frequent gain or amp SCNAs (Gistic.q<0.10, f>=0.05)	0.998149
	all patients having a SNP sample, 46 in total	all patients having an initial tumor sample for targeted DNA-seq AND of subtype ABC, 10 in total	all patients having an initial tumor sample for targeted DNA-seq AND of subtype UC, 8 in total		focal 4q24.bp101721188 amp.	0.00092222	@(x)~isnan(x)	10	LY031=false, LY035=false, LY037=true, LY042=false, LY044=false, LY053=false, LY055=true, LY058=false, LY063=false, LY064=true	8	LY019=false, LY021=true, LY026=false, LY027=false, LY045=false, LY050=false, LY051=false, LY059=true		@(bHasGainOrAmp)bHasGainOrAmp==true	3	0.3	LY037, LY055, LY064	2	0.25	LY021, LY059			FisherExactTest_leftTailed	Fisher exact test of a 2x2 contingency table for this binary sub-cohort comparison. Left-tailed, i.e. the p value is small, if the upper-left combination (cases present in both subcohort A and B) is significantly less frequent than expected by chance.	0.77451	21 covariates: significant and frequent gain or amp SCNAs (Gistic.q<0.10, f>=0.05)	0.813235		FisherExactTest_rightTailed	Fisher exact test of a 2x2 contingency table for this binary sub-cohort comparison. Right-tailed, i.e. the p value is small, if the upper-left combination (cases present in both subcohort A and B) is significantly more frequent than expected by chance.	0.617647	21 covariates: significant and frequent gain or amp SCNAs (Gistic.q<0.10, f>=0.05)	0.998149
	all patients having a SNP sample, 46 in total	all patients having an initial tumor sample for targeted DNA-seq AND of subtype ABC, 10 in total	all patients having an initial tumor sample for targeted DNA-seq AND of subtype UC, 8 in total		focal 1q24.3.bp172750897 amp.	0.049096	@(x)~isnan(x)	10	LY031=true, LY035=true, LY037=false, LY042=false, LY044=true, LY053=false, LY055=false, LY058=false, LY063=false, LY064=false	8	LY019=false, LY021=true, LY026=false, LY027=true, LY045=false, LY050=false, LY051=false, LY059=false		@(bHasGainOrAmp)bHasGainOrAmp==true	3	0.3	LY031, LY035, LY044	2	0.25	LY021, LY027			FisherExactTest_leftTailed	Fisher exact test of a 2x2 contingency table for this binary sub-cohort comparison. Left-tailed, i.e. the p value is small, if the upper-left combination (cases present in both subcohort A and B) is significantly less frequent than expected by chance.	0.77451	21 covariates: significant and frequent gain or amp SCNAs (Gistic.q<0.10, f>=0.05)	0.813235		FisherExactTest_rightTailed	Fisher exact test of a 2x2 contingency table for this binary sub-cohort comparison. Right-tailed, i.e. the p value is small, if the upper-left combination (cases present in both subcohort A and B) is significantly more frequent than expected by chance.	0.617647	21 covariates: significant and frequent gain or amp SCNAs (Gistic.q<0.10, f>=0.05)	0.998149
	all patients having a SNP sample, 46 in total	all patients having an initial tumor sample for targeted DNA-seq AND of subtype ABC, 10 in total	all patients having an initial tumor sample for targeted DNA-seq AND of subtype UC, 8 in total		focal 18q12.1.bp28458354 amp.	0.049096	@(x)~isnan(x)	10	LY031=true, LY035=false, LY037=false, LY042=true, LY044=false, LY053=false, LY055=false, LY058=false, LY063=false, LY064=false	8	LY019=false, LY021=false, LY026=false, LY027=false, LY045=false, LY050=true, LY051=false, LY059=false		@(bHasGainOrAmp)bHasGainOrAmp==true	2	0.2	LY031, LY042	1	0.125	LY050			FisherExactTest_leftTailed	Fisher exact test of a 2x2 contingency table for this binary sub-cohort comparison. Left-tailed, i.e. the p value is small, if the upper-left combination (cases present in both subcohort A and B) is significantly less frequent than expected by chance.	0.852941	21 covariates: significant and frequent gain or amp SCNAs (Gistic.q<0.10, f>=0.05)	0.852941		FisherExactTest_rightTailed	Fisher exact test of a 2x2 contingency table for this binary sub-cohort comparison. Right-tailed, i.e. the p value is small, if the upper-left combination (cases present in both subcohort A and B) is significantly more frequent than expected by chance.	0.588235	21 covariates: significant and frequent gain or amp SCNAs (Gistic.q<0.10, f>=0.05)	0.998149
all patients having an initial tumor sample for targeted DNA-seq AND of subtype ABC, 10 in total <VERSUS> all patients having an initial tumor sample for targeted DNA-seq AND of subtype GCB or UC, 17 in total
	all patients having a SNP sample, 46 in total	all patients having an initial tumor sample for targeted DNA-seq AND of subtype ABC, 10 in total	all patients having an initial tumor sample for targeted DNA-seq AND of subtype GCB or UC, 17 in total		focal 6p25.3.bp1 amp.	0.0060252	@(x)~isnan(x)	10	LY031=true, LY035=false, LY037=false, LY042=true, LY044=false, LY053=false, LY055=false, LY058=false, LY063=false, LY064=false	16	LY019=true, LY021=true, LY024=false, LY025=false, LY026=true, LY027=false, LY032=false, LY034=true, LY040=true, LY045=false, LY050=true, LY051=true, LY054=false, LY057=false, LY059=true, LY065=true		@(bHasGainOrAmp)bHasGainOrAmp==true	2	0.2	LY031, LY042	9	0.5625	LY019, LY021, LY026, LY034, LY040, LY050, LY051, LY059, LY065			FisherExactTest_leftTailed	Fisher exact test of a 2x2 contingency table for this binary sub-cohort comparison. Left-tailed, i.e. the p value is small, if the upper-left combination (cases present in both subcohort A and B) is significantly less frequent than expected by chance.	0.0775609	21 covariates: significant and frequent gain or amp SCNAs (Gistic.q<0.10, f>=0.05)	0.836076		FisherExactTest_rightTailed	Fisher exact test of a 2x2 contingency table for this binary sub-cohort comparison. Right-tailed, i.e. the p value is small, if the upper-left combination (cases present in both subcohort A and B) is significantly more frequent than expected by chance.	0.98907	21 covariates: significant and frequent gain or amp SCNAs (Gistic.q<0.10, f>=0.05)	0.98907
	all patients having a SNP sample, 46 in total	all patients having an initial tumor sample for targeted DNA-seq AND of subtype ABC, 10 in total	all patients having an initial tumor sample for targeted DNA-seq AND of subtype GCB or UC, 17 in total		focal 3p25.1.bp13368585 amp.	0.00024451	@(x)~isnan(x)	10	LY031=false, LY035=false, LY037=false, LY042=true, LY044=false, LY053=false, LY055=false, LY058=false, LY063=false, LY064=false	16	LY019=false, LY021=true, LY024=false, LY025=false, LY026=false, LY027=true, LY032=true, LY034=true, LY040=true, LY045=false, LY050=false, LY051=true, LY054=false, LY057=false, LY059=false, LY065=false		@(bHasGainOrAmp)bHasGainOrAmp==true	1	0.1	LY042	6	0.375	LY021, LY027, LY032, LY034, LY040, LY051			FisherExactTest_leftTailed	Fisher exact test of a 2x2 contingency table for this binary sub-cohort comparison. Left-tailed, i.e. the p value is small, if the upper-left combination (cases present in both subcohort A and B) is significantly less frequent than expected by chance.	0.13913	21 covariates: significant and frequent gain or amp SCNAs (Gistic.q<0.10, f>=0.05)	0.836076		FisherExactTest_rightTailed	Fisher exact test of a 2x2 contingency table for this binary sub-cohort comparison. Right-tailed, i.e. the p value is small, if the upper-left combination (cases present in both subcohort A and B) is significantly more frequent than expected by chance.	0.982609	21 covariates: significant and frequent gain or amp SCNAs (Gistic.q<0.10, f>=0.05)	0.98907
	all patients having a SNP sample, 46 in total	all patients having an initial tumor sample for targeted DNA-seq AND of subtype ABC, 10 in total	all patients having an initial tumor sample for targeted DNA-seq AND of subtype GCB or UC, 17 in total		focal 13q32.3.bp99272115 amp.	0.049096	@(x)~isnan(x)	10	LY031=false, LY035=false, LY037=false, LY042=false, LY044=false, LY053=false, LY055=false, LY058=false, LY063=false, LY064=true	16	LY019=false, LY021=false, LY024=false, LY025=false, LY026=false, LY027=true, LY032=true, LY034=true, LY040=true, LY045=false, LY050=true, LY051=false, LY054=false, LY057=false, LY059=false, LY065=true		@(bHasGainOrAmp)bHasGainOrAmp==true	1	0.1	LY064	6	0.375	LY027, LY032, LY034, LY040, LY050, LY065			FisherExactTest_leftTailed	Fisher exact test of a 2x2 contingency table for this binary sub-cohort comparison. Left-tailed, i.e. the p value is small, if the upper-left combination (cases present in both subcohort A and B) is significantly less frequent than expected by chance.	0.13913	21 covariates: significant and frequent gain or amp SCNAs (Gistic.q<0.10, f>=0.05)	0.836076		FisherExactTest_rightTailed	Fisher exact test of a 2x2 contingency table for this binary sub-cohort comparison. Right-tailed, i.e. the p value is small, if the upper-left combination (cases present in both subcohort A and B) is significantly more frequent than expected by chance.	0.982609	21 covariates: significant and frequent gain or amp SCNAs (Gistic.q<0.10, f>=0.05)	0.98907
	all patients having a SNP sample, 46 in total	all patients having an initial tumor sample for targeted DNA-seq AND of subtype ABC, 10 in total	all patients having an initial tumor sample for targeted DNA-seq AND of subtype GCB or UC, 17 in total		focal 2p16.1.bp58402618 amp.	0.0451	@(x)~isnan(x)	10	LY031=true, LY035=false, LY037=false, LY042=false, LY044=false, LY053=false, LY055=false, LY058=false, LY063=false, LY064=false	16	LY019=true, LY021=true, LY024=false, LY025=true, LY026=false, LY027=false, LY032=false, LY034=false, LY040=false, LY045=false, LY050=true, LY051=true, LY054=false, LY057=false, LY059=false, LY065=false		@(bHasGainOrAmp)bHasGainOrAmp==true	1	0.1	LY031	5	0.3125	LY019, LY021, LY025, LY050, LY051			FisherExactTest_leftTailed	Fisher exact test of a 2x2 contingency table for this binary sub-cohort comparison. Left-tailed, i.e. the p value is small, if the upper-left combination (cases present in both subcohort A and B) is significantly less frequent than expected by chance.	0.224506	21 covariates: significant and frequent gain or amp SCNAs (Gistic.q<0.10, f>=0.05)	0.836076		FisherExactTest_rightTailed	Fisher exact test of a 2x2 contingency table for this binary sub-cohort comparison. Right-tailed, i.e. the p value is small, if the upper-left combination (cases present in both subcohort A and B) is significantly more frequent than expected by chance.	0.965217	21 covariates: significant and frequent gain or amp SCNAs (Gistic.q<0.10, f>=0.05)	0.98907
	all patients having a SNP sample, 46 in total	all patients having an initial tumor sample for targeted DNA-seq AND of subtype ABC, 10 in total	all patients having an initial tumor sample for targeted DNA-seq AND of subtype GCB or UC, 17 in total		focal 3p14.1.bp67747359 amp.	0.0060252	@(x)~isnan(x)	10	LY031=false, LY035=false, LY037=true, LY042=false, LY044=false, LY053=false, LY055=true, LY058=false, LY063=false, LY064=false	16	LY019=true, LY021=true, LY024=false, LY025=false, LY026=false, LY027=false, LY032=false, LY034=true, LY040=true, LY045=false, LY050=true, LY051=false, LY054=false, LY057=false, LY059=true, LY065=false		@(bHasGainOrAmp)bHasGainOrAmp==true	2	0.2	LY037, LY055	6	0.375	LY019, LY021, LY034, LY040, LY050, LY059			FisherExactTest_leftTailed	Fisher exact test of a 2x2 contingency table for this binary sub-cohort comparison. Left-tailed, i.e. the p value is small, if the upper-left combination (cases present in both subcohort A and B) is significantly less frequent than expected by chance.	0.312128	21 covariates: significant and frequent gain or amp SCNAs (Gistic.q<0.10, f>=0.05)	0.836076		FisherExactTest_rightTailed	Fisher exact test of a 2x2 contingency table for this binary sub-cohort comparison. Right-tailed, i.e. the p value is small, if the upper-left combination (cases present in both subcohort A and B) is significantly more frequent than expected by chance.	0.918535	21 covariates: significant and frequent gain or amp SCNAs (Gistic.q<0.10, f>=0.05)	0.98907
	all patients having a SNP sample, 46 in total	all patients having an initial tumor sample for targeted DNA-seq AND of subtype ABC, 10 in total	all patients having an initial tumor sample for targeted DNA-seq AND of subtype GCB or UC, 17 in total		focal 3p24.3.bp17191144 amp.	0.0004221	@(x)~isnan(x)	10	LY031=false, LY035=false, LY037=false, LY042=false, LY044=false, LY053=false, LY055=false, LY058=false, LY063=false, LY064=true	16	LY019=false, LY021=true, LY024=true, LY025=false, LY026=false, LY027=false, LY032=false, LY034=true, LY040=true, LY045=false, LY050=false, LY051=false, LY054=false, LY057=false, LY059=false, LY065=false		@(bHasGainOrAmp)bHasGainOrAmp==true	1	0.1	LY064	4	0.25	LY021, LY024, LY034, LY040			FisherExactTest_leftTailed	Fisher exact test of a 2x2 contingency table for this binary sub-cohort comparison. Left-tailed, i.e. the p value is small, if the upper-left combination (cases present in both subcohort A and B) is significantly less frequent than expected by chance.	0.343083	21 covariates: significant and frequent gain or amp SCNAs (Gistic.q<0.10, f>=0.05)	0.836076		FisherExactTest_rightTailed	Fisher exact test of a 2x2 contingency table for this binary sub-cohort comparison. Right-tailed, i.e. the p value is small, if the upper-left combination (cases present in both subcohort A and B) is significantly more frequent than expected by chance.	0.933597	21 covariates: significant and frequent gain or amp SCNAs (Gistic.q<0.10, f>=0.05)	0.98907
	all patients having a SNP sample, 46 in total	all patients having an initial tumor sample for targeted DNA-seq AND of subtype ABC, 10 in total	all patients having an initial tumor sample for targeted DNA-seq AND of subtype GCB or UC, 17 in total		focal 3q27.3.bp187214254 amp.	0.00083802	@(x)~isnan(x)	10	LY031=true, LY035=false, LY037=false, LY042=false, LY044=false, LY053=false, LY055=false, LY058=false, LY063=false, LY064=false	16	LY019=false, LY021=true, LY024=false, LY025=true, LY026=false, LY027=true, LY032=false, LY034=false, LY040=true, LY045=false, LY050=false, LY051=false, LY054=false, LY057=false, LY059=false, LY065=false		@(bHasGainOrAmp)bHasGainOrAmp==true	1	0.1	LY031	4	0.25	LY021, LY025, LY027, LY040			FisherExactTest_leftTailed	Fisher exact test of a 2x2 contingency table for this binary sub-cohort comparison. Left-tailed, i.e. the p value is small, if the upper-left combination (cases present in both subcohort A and B) is significantly less frequent than expected by chance.	0.343083	21 covariates: significant and frequent gain or amp SCNAs (Gistic.q<0.10, f>=0.05)	0.836076		FisherExactTest_rightTailed	Fisher exact test of a 2x2 contingency table for this binary sub-cohort comparison. Right-tailed, i.e. the p value is small, if the upper-left combination (cases present in both subcohort A and B) is significantly more frequent than expected by chance.	0.933597	21 covariates: significant and frequent gain or amp SCNAs (Gistic.q<0.10, f>=0.05)	0.98907
	all patients having a SNP sample, 46 in total	all patients having an initial tumor sample for targeted DNA-seq AND of subtype ABC, 10 in total	all patients having an initial tumor sample for targeted DNA-seq AND of subtype GCB or UC, 17 in total		focal 11q14.1.bp82869787 amp.	0.0036131	@(x)~isnan(x)	10	LY031=false, LY035=false, LY037=false, LY042=false, LY044=false, LY053=true, LY055=false, LY058=false, LY063=false, LY064=true	16	LY019=false, LY021=false, LY024=false, LY025=false, LY026=true, LY027=false, LY032=true, LY034=false, LY040=false, LY045=true, LY050=true, LY051=false, LY054=true, LY057=false, LY059=false, LY065=false		@(bHasGainOrAmp)bHasGainOrAmp==true	2	0.2	LY053, LY064	5	0.3125	LY026, LY032, LY045, LY050, LY054			FisherExactTest_leftTailed	Fisher exact test of a 2x2 contingency table for this binary sub-cohort comparison. Left-tailed, i.e. the p value is small, if the upper-left combination (cases present in both subcohort A and B) is significantly less frequent than expected by chance.	0.437945	21 covariates: significant and frequent gain or amp SCNAs (Gistic.q<0.10, f>=0.05)	0.836076		FisherExactTest_rightTailed	Fisher exact test of a 2x2 contingency table for this binary sub-cohort comparison. Right-tailed, i.e. the p value is small, if the upper-left combination (cases present in both subcohort A and B) is significantly more frequent than expected by chance.	0.86087	21 covariates: significant and frequent gain or amp SCNAs (Gistic.q<0.10, f>=0.05)	0.98907
	all patients having a SNP sample, 46 in total	all patients having an initial tumor sample for targeted DNA-seq AND of subtype ABC, 10 in total	all patients having an initial tumor sample for targeted DNA-seq AND of subtype GCB or UC, 17 in total		focal 11q24.3.bp128399950 amp.	2.0919e-06	@(x)~isnan(x)	10	LY031=true, LY035=false, LY037=false, LY042=false, LY044=false, LY053=false, LY055=false, LY058=false, LY063=false, LY064=true	16	LY019=true, LY021=false, LY024=false, LY025=false, LY026=false, LY027=true, LY032=false, LY034=true, LY040=false, LY045=false, LY050=true, LY051=false, LY054=false, LY057=false, LY059=false, LY065=true		@(bHasGainOrAmp)bHasGainOrAmp==true	2	0.2	LY031, LY064	5	0.3125	LY019, LY027, LY034, LY050, LY065			FisherExactTest_leftTailed	Fisher exact test of a 2x2 contingency table for this binary sub-cohort comparison. Left-tailed, i.e. the p value is small, if the upper-left combination (cases present in both subcohort A and B) is significantly less frequent than expected by chance.	0.437945	21 covariates: significant and frequent gain or amp SCNAs (Gistic.q<0.10, f>=0.05)	0.836076		FisherExactTest_rightTailed	Fisher exact test of a 2x2 contingency table for this binary sub-cohort comparison. Right-tailed, i.e. the p value is small, if the upper-left combination (cases present in both subcohort A and B) is significantly more frequent than expected by chance.	0.86087	21 covariates: significant and frequent gain or amp SCNAs (Gistic.q<0.10, f>=0.05)	0.98907
	all patients having a SNP sample, 46 in total	all patients having an initial tumor sample for targeted DNA-seq AND of subtype ABC, 10 in total	all patients having an initial tumor sample for targeted DNA-seq AND of subtype GCB or UC, 17 in total		focal 7p12.2.bp50197488 amp.	0.0015137	@(x)~isnan(x)	10	LY031=true, LY035=false, LY037=false, LY042=false, LY044=false, LY053=false, LY055=false, LY058=false, LY063=false, LY064=true	16	LY019=false, LY021=false, LY024=false, LY025=false, LY026=false, LY027=true, LY032=true, LY034=true, LY040=false, LY045=false, LY050=true, LY051=false, LY054=true, LY057=false, LY059=false, LY065=false		@(bHasGainOrAmp)bHasGainOrAmp==true	2	0.2	LY031, LY064	5	0.3125	LY027, LY032, LY034, LY050, LY054			FisherExactTest_leftTailed	Fisher exact test of a 2x2 contingency table for this binary sub-cohort comparison. Left-tailed, i.e. the p value is small, if the upper-left combination (cases present in both subcohort A and B) is significantly less frequent than expected by chance.	0.437945	21 covariates: significant and frequent gain or amp SCNAs (Gistic.q<0.10, f>=0.05)	0.836076		FisherExactTest_rightTailed	Fisher exact test of a 2x2 contingency table for this binary sub-cohort comparison. Right-tailed, i.e. the p value is small, if the upper-left combination (cases present in both subcohort A and B) is significantly more frequent than expected by chance.	0.86087	21 covariates: significant and frequent gain or amp SCNAs (Gistic.q<0.10, f>=0.05)	0.98907
	all patients having a SNP sample, 46 in total	all patients having an initial tumor sample for targeted DNA-seq AND of subtype ABC, 10 in total	all patients having an initial tumor sample for targeted DNA-seq AND of subtype GCB or UC, 17 in total		focal 13q31.1.bp86656052 amp.	0.031007	@(x)~isnan(x)	10	LY031=true, LY035=false, LY037=false, LY042=false, LY044=false, LY053=true, LY055=false, LY058=false, LY063=false, LY064=false	16	LY019=false, LY021=true, LY024=false, LY025=false, LY026=false, LY027=false, LY032=false, LY034=true, LY040=false, LY045=false, LY050=true, LY051=false, LY054=false, LY057=true, LY059=true, LY065=false		@(bHasGainOrAmp)bHasGainOrAmp==true	2	0.2	LY031, LY053	5	0.3125	LY021, LY034, LY050, LY057, LY059			FisherExactTest_leftTailed	Fisher exact test of a 2x2 contingency table for this binary sub-cohort comparison. Left-tailed, i.e. the p value is small, if the upper-left combination (cases present in both subcohort A and B) is significantly less frequent than expected by chance.	0.437945	21 covariates: significant and frequent gain or amp SCNAs (Gistic.q<0.10, f>=0.05)	0.836076		FisherExactTest_rightTailed	Fisher exact test of a 2x2 contingency table for this binary sub-cohort comparison. Right-tailed, i.e. the p value is small, if the upper-left combination (cases present in both subcohort A and B) is significantly more frequent than expected by chance.	0.86087	21 covariates: significant and frequent gain or amp SCNAs (Gistic.q<0.10, f>=0.05)	0.98907
	all patients having a SNP sample, 46 in total	all patients having an initial tumor sample for targeted DNA-seq AND of subtype ABC, 10 in total	all patients having an initial tumor sample for targeted DNA-seq AND of subtype GCB or UC, 17 in total		focal 2q31.3.bp181007089 amp.	2.5423e-06	@(x)~isnan(x)	10	LY031=false, LY035=false, LY037=false, LY042=true, LY044=false, LY053=false, LY055=false, LY058=false, LY063=false, LY064=true	16	LY019=false, LY021=true, LY024=false, LY025=true, LY026=false, LY027=false, LY032=false, LY034=true, LY040=false, LY045=false, LY050=false, LY051=true, LY054=false, LY057=false, LY059=false, LY065=false		@(bHasGainOrAmp)bHasGainOrAmp==true	2	0.2	LY042, LY064	4	0.25	LY021, LY025, LY034, LY051			FisherExactTest_leftTailed	Fisher exact test of a 2x2 contingency table for this binary sub-cohort comparison. Left-tailed, i.e. the p value is small, if the upper-left combination (cases present in both subcohort A and B) is significantly less frequent than expected by chance.	0.580237	21 covariates: significant and frequent gain or amp SCNAs (Gistic.q<0.10, f>=0.05)	0.847208		FisherExactTest_rightTailed	Fisher exact test of a 2x2 contingency table for this binary sub-cohort comparison. Right-tailed, i.e. the p value is small, if the upper-left combination (cases present in both subcohort A and B) is significantly more frequent than expected by chance.	0.775494	21 covariates: significant and frequent gain or amp SCNAs (Gistic.q<0.10, f>=0.05)	0.98907
	all patients having a SNP sample, 46 in total	all patients having an initial tumor sample for targeted DNA-seq AND of subtype ABC, 10 in total	all patients having an initial tumor sample for targeted DNA-seq AND of subtype GCB or UC, 17 in total		focal 4q24.bp101721188 amp.	0.00092222	@(x)~isnan(x)	10	LY031=false, LY035=false, LY037=true, LY042=false, LY044=false, LY053=false, LY055=true, LY058=false, LY063=false, LY064=true	16	LY019=false, LY021=true, LY024=false, LY025=false, LY026=false, LY027=false, LY032=true, LY034=true, LY040=false, LY045=false, LY050=false, LY051=false, LY054=false, LY057=false, LY059=true, LY065=true		@(bHasGainOrAmp)bHasGainOrAmp==true	3	0.3	LY037, LY055, LY064	5	0.3125	LY021, LY032, LY034, LY059, LY065			FisherExactTest_leftTailed	Fisher exact test of a 2x2 contingency table for this binary sub-cohort comparison. Left-tailed, i.e. the p value is small, if the upper-left combination (cases present in both subcohort A and B) is significantly less frequent than expected by chance.	0.647639	21 covariates: significant and frequent gain or amp SCNAs (Gistic.q<0.10, f>=0.05)	0.847208		FisherExactTest_rightTailed	Fisher exact test of a 2x2 contingency table for this binary sub-cohort comparison. Right-tailed, i.e. the p value is small, if the upper-left combination (cases present in both subcohort A and B) is significantly more frequent than expected by chance.	0.687872	21 covariates: significant and frequent gain or amp SCNAs (Gistic.q<0.10, f>=0.05)	0.98907
	all patients having a SNP sample, 46 in total	all patients having an initial tumor sample for targeted DNA-seq AND of subtype ABC, 10 in total	all patients having an initial tumor sample for targeted DNA-seq AND of subtype GCB or UC, 17 in total		focal 6q21.bp105959125 amp.	0.01747	@(x)~isnan(x)	10	LY031=false, LY035=false, LY037=false, LY042=true, LY044=true, LY053=false, LY055=false, LY058=false, LY063=false, LY064=true	16	LY019=false, LY021=true, LY024=false, LY025=false, LY026=false, LY027=true, LY032=false, LY034=true, LY040=false, LY045=false, LY050=true, LY051=false, LY054=false, LY057=false, LY059=false, LY065=true		@(bHasGainOrAmp)bHasGainOrAmp==true	3	0.3	LY042, LY044, LY064	5	0.3125	LY021, LY027, LY034, LY050, LY065			FisherExactTest_leftTailed	Fisher exact test of a 2x2 contingency table for this binary sub-cohort comparison. Left-tailed, i.e. the p value is small, if the upper-left combination (cases present in both subcohort A and B) is significantly less frequent than expected by chance.	0.647639	21 covariates: significant and frequent gain or amp SCNAs (Gistic.q<0.10, f>=0.05)	0.847208		FisherExactTest_rightTailed	Fisher exact test of a 2x2 contingency table for this binary sub-cohort comparison. Right-tailed, i.e. the p value is small, if the upper-left combination (cases present in both subcohort A and B) is significantly more frequent than expected by chance.	0.687872	21 covariates: significant and frequent gain or amp SCNAs (Gistic.q<0.10, f>=0.05)	0.98907
	all patients having a SNP sample, 46 in total	all patients having an initial tumor sample for targeted DNA-seq AND of subtype ABC, 10 in total	all patients having an initial tumor sample for targeted DNA-seq AND of subtype GCB or UC, 17 in total		focal 10q21.2.bp61761330 amp.	0.00011374	@(x)~isnan(x)	10	LY031=true, LY035=false, LY037=false, LY042=true, LY044=false, LY053=false, LY055=false, LY058=false, LY063=false, LY064=true	16	LY019=true, LY021=true, LY024=false, LY025=false, LY026=false, LY027=true, LY032=false, LY034=false, LY040=false, LY045=false, LY050=false, LY051=false, LY054=false, LY057=false, LY059=true, LY065=true		@(bHasGainOrAmp)bHasGainOrAmp==true	3	0.3	LY031, LY042, LY064	5	0.3125	LY019, LY021, LY027, LY059, LY065			FisherExactTest_leftTailed	Fisher exact test of a 2x2 contingency table for this binary sub-cohort comparison. Left-tailed, i.e. the p value is small, if the upper-left combination (cases present in both subcohort A and B) is significantly less frequent than expected by chance.	0.647639	21 covariates: significant and frequent gain or amp SCNAs (Gistic.q<0.10, f>=0.05)	0.847208		FisherExactTest_rightTailed	Fisher exact test of a 2x2 contingency table for this binary sub-cohort comparison. Right-tailed, i.e. the p value is small, if the upper-left combination (cases present in both subcohort A and B) is significantly more frequent than expected by chance.	0.687872	21 covariates: significant and frequent gain or amp SCNAs (Gistic.q<0.10, f>=0.05)	0.98907
	all patients having a SNP sample, 46 in total	all patients having an initial tumor sample for targeted DNA-seq AND of subtype ABC, 10 in total	all patients having an initial tumor sample for targeted DNA-seq AND of subtype GCB or UC, 17 in total		focal 4q24.bp104230404 amp.	1.3495e-05	@(x)~isnan(x)	10	LY031=false, LY035=false, LY037=true, LY042=false, LY044=false, LY053=false, LY055=false, LY058=true, LY063=false, LY064=false	16	LY019=false, LY021=true, LY024=false, LY025=false, LY026=false, LY027=false, LY032=false, LY034=true, LY040=false, LY045=false, LY050=true, LY051=false, LY054=false, LY057=false, LY059=false, LY065=false		@(bHasGainOrAmp)bHasGainOrAmp==true	2	0.2	LY037, LY058	3	0.1875	LY021, LY034, LY050			FisherExactTest_leftTailed	Fisher exact test of a 2x2 contingency table for this binary sub-cohort comparison. Left-tailed, i.e. the p value is small, if the upper-left combination (cases present in both subcohort A and B) is significantly less frequent than expected by chance.	0.726178	21 covariates: significant and frequent gain or amp SCNAs (Gistic.q<0.10, f>=0.05)	0.847208		FisherExactTest_rightTailed	Fisher exact test of a 2x2 contingency table for this binary sub-cohort comparison. Right-tailed, i.e. the p value is small, if the upper-left combination (cases present in both subcohort A and B) is significantly more frequent than expected by chance.	0.656917	21 covariates: significant and frequent gain or amp SCNAs (Gistic.q<0.10, f>=0.05)	0.98907
	all patients having a SNP sample, 46 in total	all patients having an initial tumor sample for targeted DNA-seq AND of subtype ABC, 10 in total	all patients having an initial tumor sample for targeted DNA-seq AND of subtype GCB or UC, 17 in total		focal 9p24.1.bp7949547 amp.	0.00011684	@(x)~isnan(x)	10	LY031=true, LY035=false, LY037=false, LY042=false, LY044=false, LY053=false, LY055=true, LY058=false, LY063=false, LY064=false	16	LY019=false, LY021=true, LY024=false, LY025=false, LY026=false, LY027=false, LY032=false, LY034=true, LY040=false, LY045=false, LY050=false, LY051=false, LY054=false, LY057=false, LY059=true, LY065=false		@(bHasGainOrAmp)bHasGainOrAmp==true	2	0.2	LY031, LY055	3	0.1875	LY021, LY034, LY059			FisherExactTest_leftTailed	Fisher exact test of a 2x2 contingency table for this binary sub-cohort comparison. Left-tailed, i.e. the p value is small, if the upper-left combination (cases present in both subcohort A and B) is significantly less frequent than expected by chance.	0.726178	21 covariates: significant and frequent gain or amp SCNAs (Gistic.q<0.10, f>=0.05)	0.847208		FisherExactTest_rightTailed	Fisher exact test of a 2x2 contingency table for this binary sub-cohort comparison. Right-tailed, i.e. the p value is small, if the upper-left combination (cases present in both subcohort A and B) is significantly more frequent than expected by chance.	0.656917	21 covariates: significant and frequent gain or amp SCNAs (Gistic.q<0.10, f>=0.05)	0.98907
	all patients having a SNP sample, 46 in total	all patients having an initial tumor sample for targeted DNA-seq AND of subtype ABC, 10 in total	all patients having an initial tumor sample for targeted DNA-seq AND of subtype GCB or UC, 17 in total		focal 10q26.3.bp133391296 amp.	0.076622	@(x)~isnan(x)	10	LY031=true, LY035=false, LY037=true, LY042=false, LY044=false, LY053=false, LY055=false, LY058=false, LY063=false, LY064=false	16	LY019=false, LY021=true, LY024=false, LY025=false, LY026=false, LY027=true, LY032=false, LY034=false, LY040=false, LY045=false, LY050=true, LY051=false, LY054=false, LY057=false, LY059=false, LY065=false		@(bHasGainOrAmp)bHasGainOrAmp==true	2	0.2	LY031, LY037	3	0.1875	LY021, LY027, LY050			FisherExactTest_leftTailed	Fisher exact test of a 2x2 contingency table for this binary sub-cohort comparison. Left-tailed, i.e. the p value is small, if the upper-left combination (cases present in both subcohort A and B) is significantly less frequent than expected by chance.	0.726178	21 covariates: significant and frequent gain or amp SCNAs (Gistic.q<0.10, f>=0.05)	0.847208		FisherExactTest_rightTailed	Fisher exact test of a 2x2 contingency table for this binary sub-cohort comparison. Right-tailed, i.e. the p value is small, if the upper-left combination (cases present in both subcohort A and B) is significantly more frequent than expected by chance.	0.656917	21 covariates: significant and frequent gain or amp SCNAs (Gistic.q<0.10, f>=0.05)	0.98907
	all patients having a SNP sample, 46 in total	all patients having an initial tumor sample for targeted DNA-seq AND of subtype ABC, 10 in total	all patients having an initial tumor sample for targeted DNA-seq AND of subtype GCB or UC, 17 in total		focal 9p24.1.bp5429109 amp.	0.011221	@(x)~isnan(x)	10	LY031=true, LY035=false, LY037=false, LY042=false, LY044=false, LY053=false, LY055=true, LY058=false, LY063=false, LY064=true	16	LY019=false, LY021=true, LY024=false, LY025=false, LY026=false, LY027=true, LY032=false, LY034=true, LY040=false, LY045=false, LY050=false, LY051=false, LY054=false, LY057=false, LY059=false, LY065=false		@(bHasGainOrAmp)bHasGainOrAmp==true	3	0.3	LY031, LY055, LY064	3	0.1875	LY021, LY027, LY034			FisherExactTest_leftTailed	Fisher exact test of a 2x2 contingency table for this binary sub-cohort comparison. Left-tailed, i.e. the p value is small, if the upper-left combination (cases present in both subcohort A and B) is significantly less frequent than expected by chance.	0.872119	21 covariates: significant and frequent gain or amp SCNAs (Gistic.q<0.10, f>=0.05)	0.915725		FisherExactTest_rightTailed	Fisher exact test of a 2x2 contingency table for this binary sub-cohort comparison. Right-tailed, i.e. the p value is small, if the upper-left combination (cases present in both subcohort A and B) is significantly more frequent than expected by chance.	0.419763	21 covariates: significant and frequent gain or amp SCNAs (Gistic.q<0.10, f>=0.05)	0.98907
	all patients having a SNP sample, 46 in total	all patients having an initial tumor sample for targeted DNA-seq AND of subtype ABC, 10 in total	all patients having an initial tumor sample for targeted DNA-seq AND of subtype GCB or UC, 17 in total		focal 1q24.3.bp172750897 amp.	0.049096	@(x)~isnan(x)	10	LY031=true, LY035=true, LY037=false, LY042=false, LY044=true, LY053=false, LY055=false, LY058=false, LY063=false, LY064=false	16	LY019=false, LY021=true, LY024=false, LY025=false, LY026=false, LY027=true, LY032=false, LY034=true, LY040=false, LY045=false, LY050=false, LY051=false, LY054=false, LY057=false, LY059=false, LY065=false		@(bHasGainOrAmp)bHasGainOrAmp==true	3	0.3	LY031, LY035, LY044	3	0.1875	LY021, LY027, LY034			FisherExactTest_leftTailed	Fisher exact test of a 2x2 contingency table for this binary sub-cohort comparison. Left-tailed, i.e. the p value is small, if the upper-left combination (cases present in both subcohort A and B) is significantly less frequent than expected by chance.	0.872119	21 covariates: significant and frequent gain or amp SCNAs (Gistic.q<0.10, f>=0.05)	0.915725		FisherExactTest_rightTailed	Fisher exact test of a 2x2 contingency table for this binary sub-cohort comparison. Right-tailed, i.e. the p value is small, if the upper-left combination (cases present in both subcohort A and B) is significantly more frequent than expected by chance.	0.419763	21 covariates: significant and frequent gain or amp SCNAs (Gistic.q<0.10, f>=0.05)	0.98907
	all patients having a SNP sample, 46 in total	all patients having an initial tumor sample for targeted DNA-seq AND of subtype ABC, 10 in total	all patients having an initial tumor sample for targeted DNA-seq AND of subtype GCB or UC, 17 in total		focal 18q12.1.bp28458354 amp.	0.049096	@(x)~isnan(x)	10	LY031=true, LY035=false, LY037=false, LY042=true, LY044=false, LY053=false, LY055=false, LY058=false, LY063=false, LY064=false	16	LY019=false, LY021=false, LY024=false, LY025=false, LY026=false, LY027=false, LY032=false, LY034=false, LY040=false, LY045=false, LY050=true, LY051=false, LY054=false, LY057=false, LY059=false, LY065=false		@(bHasGainOrAmp)bHasGainOrAmp==true	2	0.2	LY031, LY042	1	0.0625	LY050			FisherExactTest_leftTailed	Fisher exact test of a 2x2 contingency table for this binary sub-cohort comparison. Left-tailed, i.e. the p value is small, if the upper-left combination (cases present in both subcohort A and B) is significantly less frequent than expected by chance.	0.953846	21 covariates: significant and frequent gain or amp SCNAs (Gistic.q<0.10, f>=0.05)	0.953846		FisherExactTest_rightTailed	Fisher exact test of a 2x2 contingency table for this binary sub-cohort comparison. Right-tailed, i.e. the p value is small, if the upper-left combination (cases present in both subcohort A and B) is significantly more frequent than expected by chance.	0.323077	21 covariates: significant and frequent gain or amp SCNAs (Gistic.q<0.10, f>=0.05)	0.98907
all patients having an initial tumor sample for targeted DNA-seq AND of subtype GCB, 9 in total <VERSUS> all patients having an initial tumor sample for targeted DNA-seq AND of subtype UC, 8 in total
	all patients having a SNP sample, 46 in total	all patients having an initial tumor sample for targeted DNA-seq AND of subtype GCB, 9 in total	all patients having an initial tumor sample for targeted DNA-seq AND of subtype UC, 8 in total		focal 10q26.3.bp133391296 amp.	0.076622	@(x)~isnan(x)	8	LY024=false, LY025=false, LY032=false, LY034=false, LY040=false, LY054=false, LY057=false, LY065=false	8	LY019=false, LY021=true, LY026=false, LY027=true, LY045=false, LY050=true, LY051=false, LY059=false		@(bHasGainOrAmp)bHasGainOrAmp==true	0	0		3	0.375	LY021, LY027, LY050			FisherExactTest_leftTailed	Fisher exact test of a 2x2 contingency table for this binary sub-cohort comparison. Left-tailed, i.e. the p value is small, if the upper-left combination (cases present in both subcohort A and B) is significantly less frequent than expected by chance.	0.1	21 covariates: significant and frequent gain or amp SCNAs (Gistic.q<0.10, f>=0.05)	0.75		FisherExactTest_rightTailed	Fisher exact test of a 2x2 contingency table for this binary sub-cohort comparison. Right-tailed, i.e. the p value is small, if the upper-left combination (cases present in both subcohort A and B) is significantly more frequent than expected by chance.	1	21 covariates: significant and frequent gain or amp SCNAs (Gistic.q<0.10, f>=0.05)	1
	all patients having a SNP sample, 46 in total	all patients having an initial tumor sample for targeted DNA-seq AND of subtype GCB, 9 in total	all patients having an initial tumor sample for targeted DNA-seq AND of subtype UC, 8 in total		focal 10q21.2.bp61761330 amp.	0.00011374	@(x)~isnan(x)	8	LY024=false, LY025=false, LY032=false, LY034=false, LY040=false, LY054=false, LY057=false, LY065=true	8	LY019=true, LY021=true, LY026=false, LY027=true, LY045=false, LY050=false, LY051=false, LY059=true		@(bHasGainOrAmp)bHasGainOrAmp==true	1	0.125	LY065	4	0.5	LY019, LY021, LY027, LY059			FisherExactTest_leftTailed	Fisher exact test of a 2x2 contingency table for this binary sub-cohort comparison. Left-tailed, i.e. the p value is small, if the upper-left combination (cases present in both subcohort A and B) is significantly less frequent than expected by chance.	0.141026	21 covariates: significant and frequent gain or amp SCNAs (Gistic.q<0.10, f>=0.05)	0.75		FisherExactTest_rightTailed	Fisher exact test of a 2x2 contingency table for this binary sub-cohort comparison. Right-tailed, i.e. the p value is small, if the upper-left combination (cases present in both subcohort A and B) is significantly more frequent than expected by chance.	0.987179	21 covariates: significant and frequent gain or amp SCNAs (Gistic.q<0.10, f>=0.05)	1
	all patients having a SNP sample, 46 in total	all patients having an initial tumor sample for targeted DNA-seq AND of subtype GCB, 9 in total	all patients having an initial tumor sample for targeted DNA-seq AND of subtype UC, 8 in total		focal 2p16.1.bp58402618 amp.	0.0451	@(x)~isnan(x)	8	LY024=false, LY025=true, LY032=false, LY034=false, LY040=false, LY054=false, LY057=false, LY065=false	8	LY019=true, LY021=true, LY026=false, LY027=false, LY045=false, LY050=true, LY051=true, LY059=false		@(bHasGainOrAmp)bHasGainOrAmp==true	1	0.125	LY025	4	0.5	LY019, LY021, LY050, LY051			FisherExactTest_leftTailed	Fisher exact test of a 2x2 contingency table for this binary sub-cohort comparison. Left-tailed, i.e. the p value is small, if the upper-left combination (cases present in both subcohort A and B) is significantly less frequent than expected by chance.	0.141026	21 covariates: significant and frequent gain or amp SCNAs (Gistic.q<0.10, f>=0.05)	0.75		FisherExactTest_rightTailed	Fisher exact test of a 2x2 contingency table for this binary sub-cohort comparison. Right-tailed, i.e. the p value is small, if the upper-left combination (cases present in both subcohort A and B) is significantly more frequent than expected by chance.	0.987179	21 covariates: significant and frequent gain or amp SCNAs (Gistic.q<0.10, f>=0.05)	1
	all patients having a SNP sample, 46 in total	all patients having an initial tumor sample for targeted DNA-seq AND of subtype GCB, 9 in total	all patients having an initial tumor sample for targeted DNA-seq AND of subtype UC, 8 in total		focal 6p25.3.bp1 amp.	0.0060252	@(x)~isnan(x)	8	LY024=false, LY025=false, LY032=false, LY034=true, LY040=true, LY054=false, LY057=false, LY065=true	8	LY019=true, LY021=true, LY026=true, LY027=false, LY045=false, LY050=true, LY051=true, LY059=true		@(bHasGainOrAmp)bHasGainOrAmp==true	3	0.375	LY034, LY040, LY065	6	0.75	LY019, LY021, LY026, LY050, LY051, LY059			FisherExactTest_leftTailed	Fisher exact test of a 2x2 contingency table for this binary sub-cohort comparison. Left-tailed, i.e. the p value is small, if the upper-left combination (cases present in both subcohort A and B) is significantly less frequent than expected by chance.	0.157343	21 covariates: significant and frequent gain or amp SCNAs (Gistic.q<0.10, f>=0.05)	0.75		FisherExactTest_rightTailed	Fisher exact test of a 2x2 contingency table for this binary sub-cohort comparison. Right-tailed, i.e. the p value is small, if the upper-left combination (cases present in both subcohort A and B) is significantly more frequent than expected by chance.	0.97972	21 covariates: significant and frequent gain or amp SCNAs (Gistic.q<0.10, f>=0.05)	1
	all patients having a SNP sample, 46 in total	all patients having an initial tumor sample for targeted DNA-seq AND of subtype GCB, 9 in total	all patients having an initial tumor sample for targeted DNA-seq AND of subtype UC, 8 in total		focal 3p14.1.bp67747359 amp.	0.0060252	@(x)~isnan(x)	8	LY024=false, LY025=false, LY032=false, LY034=true, LY040=true, LY054=false, LY057=false, LY065=false	8	LY019=true, LY021=true, LY026=false, LY027=false, LY045=false, LY050=true, LY051=false, LY059=true		@(bHasGainOrAmp)bHasGainOrAmp==true	2	0.25	LY034, LY040	4	0.5	LY019, LY021, LY050, LY059			FisherExactTest_leftTailed	Fisher exact test of a 2x2 contingency table for this binary sub-cohort comparison. Left-tailed, i.e. the p value is small, if the upper-left combination (cases present in both subcohort A and B) is significantly less frequent than expected by chance.	0.304196	21 covariates: significant and frequent gain or amp SCNAs (Gistic.q<0.10, f>=0.05)	0.75		FisherExactTest_rightTailed	Fisher exact test of a 2x2 contingency table for this binary sub-cohort comparison. Right-tailed, i.e. the p value is small, if the upper-left combination (cases present in both subcohort A and B) is significantly more frequent than expected by chance.	0.940559	21 covariates: significant and frequent gain or amp SCNAs (Gistic.q<0.10, f>=0.05)	1
	all patients having a SNP sample, 46 in total	all patients having an initial tumor sample for targeted DNA-seq AND of subtype GCB, 9 in total	all patients having an initial tumor sample for targeted DNA-seq AND of subtype UC, 8 in total		focal 18q12.1.bp28458354 amp.	0.049096	@(x)~isnan(x)	8	LY024=false, LY025=false, LY032=false, LY034=false, LY040=false, LY054=false, LY057=false, LY065=false	8	LY019=false, LY021=false, LY026=false, LY027=false, LY045=false, LY050=true, LY051=false, LY059=false		@(bHasGainOrAmp)bHasGainOrAmp==true	0	0		1	0.125	LY050			FisherExactTest_leftTailed	Fisher exact test of a 2x2 contingency table for this binary sub-cohort comparison. Left-tailed, i.e. the p value is small, if the upper-left combination (cases present in both subcohort A and B) is significantly less frequent than expected by chance.	0.5	21 covariates: significant and frequent gain or amp SCNAs (Gistic.q<0.10, f>=0.05)	0.75		FisherExactTest_rightTailed	Fisher exact test of a 2x2 contingency table for this binary sub-cohort comparison. Right-tailed, i.e. the p value is small, if the upper-left combination (cases present in both subcohort A and B) is significantly more frequent than expected by chance.	1	21 covariates: significant and frequent gain or amp SCNAs (Gistic.q<0.10, f>=0.05)	1
	all patients having a SNP sample, 46 in total	all patients having an initial tumor sample for targeted DNA-seq AND of subtype GCB, 9 in total	all patients having an initial tumor sample for targeted DNA-seq AND of subtype UC, 8 in total		focal 11q14.1.bp82869787 amp.	0.0036131	@(x)~isnan(x)	8	LY024=false, LY025=false, LY032=true, LY034=false, LY040=false, LY054=true, LY057=false, LY065=false	8	LY019=false, LY021=false, LY026=true, LY027=false, LY045=true, LY050=true, LY051=false, LY059=false		@(bHasGainOrAmp)bHasGainOrAmp==true	2	0.25	LY032, LY054	3	0.375	LY026, LY045, LY050			FisherExactTest_leftTailed	Fisher exact test of a 2x2 contingency table for this binary sub-cohort comparison. Left-tailed, i.e. the p value is small, if the upper-left combination (cases present in both subcohort A and B) is significantly less frequent than expected by chance.	0.5	21 covariates: significant and frequent gain or amp SCNAs (Gistic.q<0.10, f>=0.05)	0.75		FisherExactTest_rightTailed	Fisher exact test of a 2x2 contingency table for this binary sub-cohort comparison. Right-tailed, i.e. the p value is small, if the upper-left combination (cases present in both subcohort A and B) is significantly more frequent than expected by chance.	0.858974	21 covariates: significant and frequent gain or amp SCNAs (Gistic.q<0.10, f>=0.05)	1
	all patients having a SNP sample, 46 in total	all patients having an initial tumor sample for targeted DNA-seq AND of subtype GCB, 9 in total	all patients having an initial tumor sample for targeted DNA-seq AND of subtype UC, 8 in total		focal 6q21.bp105959125 amp.	0.01747	@(x)~isnan(x)	8	LY024=false, LY025=false, LY032=false, LY034=true, LY040=false, LY054=false, LY057=false, LY065=true	8	LY019=false, LY021=true, LY026=false, LY027=true, LY045=false, LY050=true, LY051=false, LY059=false		@(bHasGainOrAmp)bHasGainOrAmp==true	2	0.25	LY034, LY065	3	0.375	LY021, LY027, LY050			FisherExactTest_leftTailed	Fisher exact test of a 2x2 contingency table for this binary sub-cohort comparison. Left-tailed, i.e. the p value is small, if the upper-left combination (cases present in both subcohort A and B) is significantly less frequent than expected by chance.	0.5	21 covariates: significant and frequent gain or amp SCNAs (Gistic.q<0.10, f>=0.05)	0.75		FisherExactTest_rightTailed	Fisher exact test of a 2x2 contingency table for this binary sub-cohort comparison. Right-tailed, i.e. the p value is small, if the upper-left combination (cases present in both subcohort A and B) is significantly more frequent than expected by chance.	0.858974	21 covariates: significant and frequent gain or amp SCNAs (Gistic.q<0.10, f>=0.05)	1
	all patients having a SNP sample, 46 in total	all patients having an initial tumor sample for targeted DNA-seq AND of subtype GCB, 9 in total	all patients having an initial tumor sample for targeted DNA-seq AND of subtype UC, 8 in total		focal 11q24.3.bp128399950 amp.	2.0919e-06	@(x)~isnan(x)	8	LY024=false, LY025=false, LY032=false, LY034=true, LY040=false, LY054=false, LY057=false, LY065=true	8	LY019=true, LY021=false, LY026=false, LY027=true, LY045=false, LY050=true, LY051=false, LY059=false		@(bHasGainOrAmp)bHasGainOrAmp==true	2	0.25	LY034, LY065	3	0.375	LY019, LY027, LY050			FisherExactTest_leftTailed	Fisher exact test of a 2x2 contingency table for this binary sub-cohort comparison. Left-tailed, i.e. the p value is small, if the upper-left combination (cases present in both subcohort A and B) is significantly less frequent than expected by chance.	0.5	21 covariates: significant and frequent gain or amp SCNAs (Gistic.q<0.10, f>=0.05)	0.75		FisherExactTest_rightTailed	Fisher exact test of a 2x2 contingency table for this binary sub-cohort comparison. Right-tailed, i.e. the p value is small, if the upper-left combination (cases present in both subcohort A and B) is significantly more frequent than expected by chance.	0.858974	21 covariates: significant and frequent gain or amp SCNAs (Gistic.q<0.10, f>=0.05)	1
	all patients having a SNP sample, 46 in total	all patients having an initial tumor sample for targeted DNA-seq AND of subtype GCB, 9 in total	all patients having an initial tumor sample for targeted DNA-seq AND of subtype UC, 8 in total		focal 13q31.1.bp86656052 amp.	0.031007	@(x)~isnan(x)	8	LY024=false, LY025=false, LY032=false, LY034=true, LY040=false, LY054=false, LY057=true, LY065=false	8	LY019=false, LY021=true, LY026=false, LY027=false, LY045=false, LY050=true, LY051=false, LY059=true		@(bHasGainOrAmp)bHasGainOrAmp==true	2	0.25	LY034, LY057	3	0.375	LY021, LY050, LY059			FisherExactTest_leftTailed	Fisher exact test of a 2x2 contingency table for this binary sub-cohort comparison. Left-tailed, i.e. the p value is small, if the upper-left combination (cases present in both subcohort A and B) is significantly less frequent than expected by chance.	0.5	21 covariates: significant and frequent gain or amp SCNAs (Gistic.q<0.10, f>=0.05)	0.75		FisherExactTest_rightTailed	Fisher exact test of a 2x2 contingency table for this binary sub-cohort comparison. Right-tailed, i.e. the p value is small, if the upper-left combination (cases present in both subcohort A and B) is significantly more frequent than expected by chance.	0.858974	21 covariates: significant and frequent gain or amp SCNAs (Gistic.q<0.10, f>=0.05)	1
	all patients having a SNP sample, 46 in total	all patients having an initial tumor sample for targeted DNA-seq AND of subtype GCB, 9 in total	all patients having an initial tumor sample for targeted DNA-seq AND of subtype UC, 8 in total		focal 9p24.1.bp5429109 amp.	0.011221	@(x)~isnan(x)	8	LY024=false, LY025=false, LY032=false, LY034=true, LY040=false, LY054=false, LY057=false, LY065=false	8	LY019=false, LY021=true, LY026=false, LY027=true, LY045=false, LY050=false, LY051=false, LY059=false		@(bHasGainOrAmp)bHasGainOrAmp==true	1	0.125	LY034	2	0.25	LY021, LY027			FisherExactTest_leftTailed	Fisher exact test of a 2x2 contingency table for this binary sub-cohort comparison. Left-tailed, i.e. the p value is small, if the upper-left combination (cases present in both subcohort A and B) is significantly less frequent than expected by chance.	0.5	21 covariates: significant and frequent gain or amp SCNAs (Gistic.q<0.10, f>=0.05)	0.75		FisherExactTest_rightTailed	Fisher exact test of a 2x2 contingency table for this binary sub-cohort comparison. Right-tailed, i.e. the p value is small, if the upper-left combination (cases present in both subcohort A and B) is significantly more frequent than expected by chance.	0.9	21 covariates: significant and frequent gain or amp SCNAs (Gistic.q<0.10, f>=0.05)	1
	all patients having a SNP sample, 46 in total	all patients having an initial tumor sample for targeted DNA-seq AND of subtype GCB, 9 in total	all patients having an initial tumor sample for targeted DNA-seq AND of subtype UC, 8 in total		focal 4q24.bp104230404 amp.	1.3495e-05	@(x)~isnan(x)	8	LY024=false, LY025=false, LY032=false, LY034=true, LY040=false, LY054=false, LY057=false, LY065=false	8	LY019=false, LY021=true, LY026=false, LY027=false, LY045=false, LY050=true, LY051=false, LY059=false		@(bHasGainOrAmp)bHasGainOrAmp==true	1	0.125	LY034	2	0.25	LY021, LY050			FisherExactTest_leftTailed	Fisher exact test of a 2x2 contingency table for this binary sub-cohort comparison. Left-tailed, i.e. the p value is small, if the upper-left combination (cases present in both subcohort A and B) is significantly less frequent than expected by chance.	0.5	21 covariates: significant and frequent gain or amp SCNAs (Gistic.q<0.10, f>=0.05)	0.75		FisherExactTest_rightTailed	Fisher exact test of a 2x2 contingency table for this binary sub-cohort comparison. Right-tailed, i.e. the p value is small, if the upper-left combination (cases present in both subcohort A and B) is significantly more frequent than expected by chance.	0.9	21 covariates: significant and frequent gain or amp SCNAs (Gistic.q<0.10, f>=0.05)	1
	all patients having a SNP sample, 46 in total	all patients having an initial tumor sample for targeted DNA-seq AND of subtype GCB, 9 in total	all patients having an initial tumor sample for targeted DNA-seq AND of subtype UC, 8 in total		focal 1q24.3.bp172750897 amp.	0.049096	@(x)~isnan(x)	8	LY024=false, LY025=false, LY032=false, LY034=true, LY040=false, LY054=false, LY057=false, LY065=false	8	LY019=false, LY021=true, LY026=false, LY027=true, LY045=false, LY050=false, LY051=false, LY059=false		@(bHasGainOrAmp)bHasGainOrAmp==true	1	0.125	LY034	2	0.25	LY021, LY027			FisherExactTest_leftTailed	Fisher exact test of a 2x2 contingency table for this binary sub-cohort comparison. Left-tailed, i.e. the p value is small, if the upper-left combination (cases present in both subcohort A and B) is significantly less frequent than expected by chance.	0.5	21 covariates: significant and frequent gain or amp SCNAs (Gistic.q<0.10, f>=0.05)	0.75		FisherExactTest_rightTailed	Fisher exact test of a 2x2 contingency table for this binary sub-cohort comparison. Right-tailed, i.e. the p value is small, if the upper-left combination (cases present in both subcohort A and B) is significantly more frequent than expected by chance.	0.9	21 covariates: significant and frequent gain or amp SCNAs (Gistic.q<0.10, f>=0.05)	1
	all patients having a SNP sample, 46 in total	all patients having an initial tumor sample for targeted DNA-seq AND of subtype GCB, 9 in total	all patients having an initial tumor sample for targeted DNA-seq AND of subtype UC, 8 in total		focal 9p24.1.bp7949547 amp.	0.00011684	@(x)~isnan(x)	8	LY024=false, LY025=false, LY032=false, LY034=true, LY040=false, LY054=false, LY057=false, LY065=false	8	LY019=false, LY021=true, LY026=false, LY027=false, LY045=false, LY050=false, LY051=false, LY059=true		@(bHasGainOrAmp)bHasGainOrAmp==true	1	0.125	LY034	2	0.25	LY021, LY059			FisherExactTest_leftTailed	Fisher exact test of a 2x2 contingency table for this binary sub-cohort comparison. Left-tailed, i.e. the p value is small, if the upper-left combination (cases present in both subcohort A and B) is significantly less frequent than expected by chance.	0.5	21 covariates: significant and frequent gain or amp SCNAs (Gistic.q<0.10, f>=0.05)	0.75		FisherExactTest_rightTailed	Fisher exact test of a 2x2 contingency table for this binary sub-cohort comparison. Right-tailed, i.e. the p value is small, if the upper-left combination (cases present in both subcohort A and B) is significantly more frequent than expected by chance.	0.9	21 covariates: significant and frequent gain or amp SCNAs (Gistic.q<0.10, f>=0.05)	1
	all patients having a SNP sample, 46 in total	all patients having an initial tumor sample for targeted DNA-seq AND of subtype GCB, 9 in total	all patients having an initial tumor sample for targeted DNA-seq AND of subtype UC, 8 in total		focal 3p25.1.bp13368585 amp.	0.00024451	@(x)~isnan(x)	8	LY024=false, LY025=false, LY032=true, LY034=true, LY040=true, LY054=false, LY057=false, LY065=false	8	LY019=false, LY021=true, LY026=false, LY027=true, LY045=false, LY050=false, LY051=true, LY059=false		@(bHasGainOrAmp)bHasGainOrAmp==true	3	0.375	LY032, LY034, LY040	3	0.375	LY021, LY027, LY051			FisherExactTest_leftTailed	Fisher exact test of a 2x2 contingency table for this binary sub-cohort comparison. Left-tailed, i.e. the p value is small, if the upper-left combination (cases present in both subcohort A and B) is significantly less frequent than expected by chance.	0.695804	21 covariates: significant and frequent gain or amp SCNAs (Gistic.q<0.10, f>=0.05)	0.88371		FisherExactTest_rightTailed	Fisher exact test of a 2x2 contingency table for this binary sub-cohort comparison. Right-tailed, i.e. the p value is small, if the upper-left combination (cases present in both subcohort A and B) is significantly more frequent than expected by chance.	0.695804	21 covariates: significant and frequent gain or amp SCNAs (Gistic.q<0.10, f>=0.05)	1
	all patients having a SNP sample, 46 in total	all patients having an initial tumor sample for targeted DNA-seq AND of subtype GCB, 9 in total	all patients having an initial tumor sample for targeted DNA-seq AND of subtype UC, 8 in total		focal 2q31.3.bp181007089 amp.	2.5423e-06	@(x)~isnan(x)	8	LY024=false, LY025=true, LY032=false, LY034=true, LY040=false, LY054=false, LY057=false, LY065=false	8	LY019=false, LY021=true, LY026=false, LY027=false, LY045=false, LY050=false, LY051=true, LY059=false		@(bHasGainOrAmp)bHasGainOrAmp==true	2	0.25	LY025, LY034	2	0.25	LY021, LY051			FisherExactTest_leftTailed	Fisher exact test of a 2x2 contingency table for this binary sub-cohort comparison. Left-tailed, i.e. the p value is small, if the upper-left combination (cases present in both subcohort A and B) is significantly less frequent than expected by chance.	0.715385	21 covariates: significant and frequent gain or amp SCNAs (Gistic.q<0.10, f>=0.05)	0.88371		FisherExactTest_rightTailed	Fisher exact test of a 2x2 contingency table for this binary sub-cohort comparison. Right-tailed, i.e. the p value is small, if the upper-left combination (cases present in both subcohort A and B) is significantly more frequent than expected by chance.	0.715385	21 covariates: significant and frequent gain or amp SCNAs (Gistic.q<0.10, f>=0.05)	1
	all patients having a SNP sample, 46 in total	all patients having an initial tumor sample for targeted DNA-seq AND of subtype GCB, 9 in total	all patients having an initial tumor sample for targeted DNA-seq AND of subtype UC, 8 in total		focal 3q27.3.bp187214254 amp.	0.00083802	@(x)~isnan(x)	8	LY024=false, LY025=true, LY032=false, LY034=false, LY040=true, LY054=false, LY057=false, LY065=false	8	LY019=false, LY021=true, LY026=false, LY027=true, LY045=false, LY050=false, LY051=false, LY059=false		@(bHasGainOrAmp)bHasGainOrAmp==true	2	0.25	LY025, LY040	2	0.25	LY021, LY027			FisherExactTest_leftTailed	Fisher exact test of a 2x2 contingency table for this binary sub-cohort comparison. Left-tailed, i.e. the p value is small, if the upper-left combination (cases present in both subcohort A and B) is significantly less frequent than expected by chance.	0.715385	21 covariates: significant and frequent gain or amp SCNAs (Gistic.q<0.10, f>=0.05)	0.88371		FisherExactTest_rightTailed	Fisher exact test of a 2x2 contingency table for this binary sub-cohort comparison. Right-tailed, i.e. the p value is small, if the upper-left combination (cases present in both subcohort A and B) is significantly more frequent than expected by chance.	0.715385	21 covariates: significant and frequent gain or amp SCNAs (Gistic.q<0.10, f>=0.05)	1
	all patients having a SNP sample, 46 in total	all patients having an initial tumor sample for targeted DNA-seq AND of subtype GCB, 9 in total	all patients having an initial tumor sample for targeted DNA-seq AND of subtype UC, 8 in total		focal 4q24.bp101721188 amp.	0.00092222	@(x)~isnan(x)	8	LY024=false, LY025=false, LY032=true, LY034=true, LY040=false, LY054=false, LY057=false, LY065=true	8	LY019=false, LY021=true, LY026=false, LY027=false, LY045=false, LY050=false, LY051=false, LY059=true		@(bHasGainOrAmp)bHasGainOrAmp==true	3	0.375	LY032, LY034, LY065	2	0.25	LY021, LY059			FisherExactTest_leftTailed	Fisher exact test of a 2x2 contingency table for this binary sub-cohort comparison. Left-tailed, i.e. the p value is small, if the upper-left combination (cases present in both subcohort A and B) is significantly less frequent than expected by chance.	0.858974	21 covariates: significant and frequent gain or amp SCNAs (Gistic.q<0.10, f>=0.05)	0.949393		FisherExactTest_rightTailed	Fisher exact test of a 2x2 contingency table for this binary sub-cohort comparison. Right-tailed, i.e. the p value is small, if the upper-left combination (cases present in both subcohort A and B) is significantly more frequent than expected by chance.	0.5	21 covariates: significant and frequent gain or amp SCNAs (Gistic.q<0.10, f>=0.05)	1
	all patients having a SNP sample, 46 in total	all patients having an initial tumor sample for targeted DNA-seq AND of subtype GCB, 9 in total	all patients having an initial tumor sample for targeted DNA-seq AND of subtype UC, 8 in total		focal 7p12.2.bp50197488 amp.	0.0015137	@(x)~isnan(x)	8	LY024=false, LY025=false, LY032=true, LY034=true, LY040=false, LY054=true, LY057=false, LY065=false	8	LY019=false, LY021=false, LY026=false, LY027=true, LY045=false, LY050=true, LY051=false, LY059=false		@(bHasGainOrAmp)bHasGainOrAmp==true	3	0.375	LY032, LY034, LY054	2	0.25	LY027, LY050			FisherExactTest_leftTailed	Fisher exact test of a 2x2 contingency table for this binary sub-cohort comparison. Left-tailed, i.e. the p value is small, if the upper-left combination (cases present in both subcohort A and B) is significantly less frequent than expected by chance.	0.858974	21 covariates: significant and frequent gain or amp SCNAs (Gistic.q<0.10, f>=0.05)	0.949393		FisherExactTest_rightTailed	Fisher exact test of a 2x2 contingency table for this binary sub-cohort comparison. Right-tailed, i.e. the p value is small, if the upper-left combination (cases present in both subcohort A and B) is significantly more frequent than expected by chance.	0.5	21 covariates: significant and frequent gain or amp SCNAs (Gistic.q<0.10, f>=0.05)	1
	all patients having a SNP sample, 46 in total	all patients having an initial tumor sample for targeted DNA-seq AND of subtype GCB, 9 in total	all patients having an initial tumor sample for targeted DNA-seq AND of subtype UC, 8 in total		focal 13q32.3.bp99272115 amp.	0.049096	@(x)~isnan(x)	8	LY024=false, LY025=false, LY032=true, LY034=true, LY040=true, LY054=false, LY057=false, LY065=true	8	LY019=false, LY021=false, LY026=false, LY027=true, LY045=false, LY050=true, LY051=false, LY059=false		@(bHasGainOrAmp)bHasGainOrAmp==true	4	0.5	LY032, LY034, LY040, LY065	2	0.25	LY027, LY050			FisherExactTest_leftTailed	Fisher exact test of a 2x2 contingency table for this binary sub-cohort comparison. Left-tailed, i.e. the p value is small, if the upper-left combination (cases present in both subcohort A and B) is significantly less frequent than expected by chance.	0.940559	21 covariates: significant and frequent gain or amp SCNAs (Gistic.q<0.10, f>=0.05)	0.961538		FisherExactTest_rightTailed	Fisher exact test of a 2x2 contingency table for this binary sub-cohort comparison. Right-tailed, i.e. the p value is small, if the upper-left combination (cases present in both subcohort A and B) is significantly more frequent than expected by chance.	0.304196	21 covariates: significant and frequent gain or amp SCNAs (Gistic.q<0.10, f>=0.05)	1
	all patients having a SNP sample, 46 in total	all patients having an initial tumor sample for targeted DNA-seq AND of subtype GCB, 9 in total	all patients having an initial tumor sample for targeted DNA-seq AND of subtype UC, 8 in total		focal 3p24.3.bp17191144 amp.	0.0004221	@(x)~isnan(x)	8	LY024=true, LY025=false, LY032=false, LY034=true, LY040=true, LY054=false, LY057=false, LY065=false	8	LY019=false, LY021=true, LY026=false, LY027=false, LY045=false, LY050=false, LY051=false, LY059=false		@(bHasGainOrAmp)bHasGainOrAmp==true	3	0.375	LY024, LY034, LY040	1	0.125	LY021			FisherExactTest_leftTailed	Fisher exact test of a 2x2 contingency table for this binary sub-cohort comparison. Left-tailed, i.e. the p value is small, if the upper-left combination (cases present in both subcohort A and B) is significantly less frequent than expected by chance.	0.961538	21 covariates: significant and frequent gain or amp SCNAs (Gistic.q<0.10, f>=0.05)	0.961538		FisherExactTest_rightTailed	Fisher exact test of a 2x2 contingency table for this binary sub-cohort comparison. Right-tailed, i.e. the p value is small, if the upper-left combination (cases present in both subcohort A and B) is significantly more frequent than expected by chance.	0.284615	21 covariates: significant and frequent gain or amp SCNAs (Gistic.q<0.10, f>=0.05)	1
all patients having an initial tumor sample for targeted DNA-seq AND of subtype GCB, 9 in total <VERSUS> all patients having an initial tumor sample for targeted DNA-seq AND of subtype ABC or UC, 18 in total
	all patients having a SNP sample, 46 in total	all patients having an initial tumor sample for targeted DNA-seq AND of subtype GCB, 9 in total	all patients having an initial tumor sample for targeted DNA-seq AND of subtype ABC or UC, 18 in total		focal 10q26.3.bp133391296 amp.	0.076622	@(x)~isnan(x)	8	LY024=false, LY025=false, LY032=false, LY034=false, LY040=false, LY054=false, LY057=false, LY065=false	18	LY019=false, LY021=true, LY026=false, LY027=true, LY031=true, LY035=false, LY037=true, LY042=false, LY044=false, LY045=false, LY050=true, LY051=false, LY053=false, LY055=false, LY058=false, LY059=false, LY063=false, LY064=false		@(bHasGainOrAmp)bHasGainOrAmp==true	0	0		5	0.277778	LY021, LY027, LY031, LY037, LY050			FisherExactTest_leftTailed	Fisher exact test of a 2x2 contingency table for this binary sub-cohort comparison. Left-tailed, i.e. the p value is small, if the upper-left combination (cases present in both subcohort A and B) is significantly less frequent than expected by chance.	0.130252	21 covariates: significant and frequent gain or amp SCNAs (Gistic.q<0.10, f>=0.05)	0.958285		FisherExactTest_rightTailed	Fisher exact test of a 2x2 contingency table for this binary sub-cohort comparison. Right-tailed, i.e. the p value is small, if the upper-left combination (cases present in both subcohort A and B) is significantly more frequent than expected by chance.	1	21 covariates: significant and frequent gain or amp SCNAs (Gistic.q<0.10, f>=0.05)	1
	all patients having a SNP sample, 46 in total	all patients having an initial tumor sample for targeted DNA-seq AND of subtype GCB, 9 in total	all patients having an initial tumor sample for targeted DNA-seq AND of subtype ABC or UC, 18 in total		focal 10q21.2.bp61761330 amp.	0.00011374	@(x)~isnan(x)	8	LY024=false, LY025=false, LY032=false, LY034=false, LY040=false, LY054=false, LY057=false, LY065=true	18	LY019=true, LY021=true, LY026=false, LY027=true, LY031=true, LY035=false, LY037=false, LY042=true, LY044=false, LY045=false, LY050=false, LY051=false, LY053=false, LY055=false, LY058=false, LY059=true, LY063=false, LY064=true		@(bHasGainOrAmp)bHasGainOrAmp==true	1	0.125	LY065	7	0.388889	LY019, LY021, LY027, LY031, LY042, LY059, LY064			FisherExactTest_leftTailed	Fisher exact test of a 2x2 contingency table for this binary sub-cohort comparison. Left-tailed, i.e. the p value is small, if the upper-left combination (cases present in both subcohort A and B) is significantly less frequent than expected by chance.	0.190971	21 covariates: significant and frequent gain or amp SCNAs (Gistic.q<0.10, f>=0.05)	0.958285		FisherExactTest_rightTailed	Fisher exact test of a 2x2 contingency table for this binary sub-cohort comparison. Right-tailed, i.e. the p value is small, if the upper-left combination (cases present in both subcohort A and B) is significantly more frequent than expected by chance.	0.971991	21 covariates: significant and frequent gain or amp SCNAs (Gistic.q<0.10, f>=0.05)	1
	all patients having a SNP sample, 46 in total	all patients having an initial tumor sample for targeted DNA-seq AND of subtype GCB, 9 in total	all patients having an initial tumor sample for targeted DNA-seq AND of subtype ABC or UC, 18 in total		focal 18q12.1.bp28458354 amp.	0.049096	@(x)~isnan(x)	8	LY024=false, LY025=false, LY032=false, LY034=false, LY040=false, LY054=false, LY057=false, LY065=false	18	LY019=false, LY021=false, LY026=false, LY027=false, LY031=true, LY035=false, LY037=false, LY042=true, LY044=false, LY045=false, LY050=true, LY051=false, LY053=false, LY055=false, LY058=false, LY059=false, LY063=false, LY064=false		@(bHasGainOrAmp)bHasGainOrAmp==true	0	0		3	0.166667	LY031, LY042, LY050			FisherExactTest_leftTailed	Fisher exact test of a 2x2 contingency table for this binary sub-cohort comparison. Left-tailed, i.e. the p value is small, if the upper-left combination (cases present in both subcohort A and B) is significantly less frequent than expected by chance.	0.313846	21 covariates: significant and frequent gain or amp SCNAs (Gistic.q<0.10, f>=0.05)	0.958285		FisherExactTest_rightTailed	Fisher exact test of a 2x2 contingency table for this binary sub-cohort comparison. Right-tailed, i.e. the p value is small, if the upper-left combination (cases present in both subcohort A and B) is significantly more frequent than expected by chance.	1	21 covariates: significant and frequent gain or amp SCNAs (Gistic.q<0.10, f>=0.05)	1
	all patients having a SNP sample, 46 in total	all patients having an initial tumor sample for targeted DNA-seq AND of subtype GCB, 9 in total	all patients having an initial tumor sample for targeted DNA-seq AND of subtype ABC or UC, 18 in total		focal 9p24.1.bp5429109 amp.	0.011221	@(x)~isnan(x)	8	LY024=false, LY025=false, LY032=false, LY034=true, LY040=false, LY054=false, LY057=false, LY065=false	18	LY019=false, LY021=true, LY026=false, LY027=true, LY031=true, LY035=false, LY037=false, LY042=false, LY044=false, LY045=false, LY050=false, LY051=false, LY053=false, LY055=true, LY058=false, LY059=false, LY063=false, LY064=true		@(bHasGainOrAmp)bHasGainOrAmp==true	1	0.125	LY034	5	0.277778	LY021, LY027, LY031, LY055, LY064			FisherExactTest_leftTailed	Fisher exact test of a 2x2 contingency table for this binary sub-cohort comparison. Left-tailed, i.e. the p value is small, if the upper-left combination (cases present in both subcohort A and B) is significantly less frequent than expected by chance.	0.378352	21 covariates: significant and frequent gain or amp SCNAs (Gistic.q<0.10, f>=0.05)	0.958285		FisherExactTest_rightTailed	Fisher exact test of a 2x2 contingency table for this binary sub-cohort comparison. Right-tailed, i.e. the p value is small, if the upper-left combination (cases present in both subcohort A and B) is significantly more frequent than expected by chance.	0.919368	21 covariates: significant and frequent gain or amp SCNAs (Gistic.q<0.10, f>=0.05)	1
	all patients having a SNP sample, 46 in total	all patients having an initial tumor sample for targeted DNA-seq AND of subtype GCB, 9 in total	all patients having an initial tumor sample for targeted DNA-seq AND of subtype ABC or UC, 18 in total		focal 1q24.3.bp172750897 amp.	0.049096	@(x)~isnan(x)	8	LY024=false, LY025=false, LY032=false, LY034=true, LY040=false, LY054=false, LY057=false, LY065=false	18	LY019=false, LY021=true, LY026=false, LY027=true, LY031=true, LY035=true, LY037=false, LY042=false, LY044=true, LY045=false, LY050=false, LY051=false, LY053=false, LY055=false, LY058=false, LY059=false, LY063=false, LY064=false		@(bHasGainOrAmp)bHasGainOrAmp==true	1	0.125	LY034	5	0.277778	LY021, LY027, LY031, LY035, LY044			FisherExactTest_leftTailed	Fisher exact test of a 2x2 contingency table for this binary sub-cohort comparison. Left-tailed, i.e. the p value is small, if the upper-left combination (cases present in both subcohort A and B) is significantly less frequent than expected by chance.	0.378352	21 covariates: significant and frequent gain or amp SCNAs (Gistic.q<0.10, f>=0.05)	0.958285		FisherExactTest_rightTailed	Fisher exact test of a 2x2 contingency table for this binary sub-cohort comparison. Right-tailed, i.e. the p value is small, if the upper-left combination (cases present in both subcohort A and B) is significantly more frequent than expected by chance.	0.919368	21 covariates: significant and frequent gain or amp SCNAs (Gistic.q<0.10, f>=0.05)	1
	all patients having a SNP sample, 46 in total	all patients having an initial tumor sample for targeted DNA-seq AND of subtype GCB, 9 in total	all patients having an initial tumor sample for targeted DNA-seq AND of subtype ABC or UC, 18 in total		focal 2p16.1.bp58402618 amp.	0.0451	@(x)~isnan(x)	8	LY024=false, LY025=true, LY032=false, LY034=false, LY040=false, LY054=false, LY057=false, LY065=false	18	LY019=true, LY021=true, LY026=false, LY027=false, LY031=true, LY035=false, LY037=false, LY042=false, LY044=false, LY045=false, LY050=true, LY051=true, LY053=false, LY055=false, LY058=false, LY059=false, LY063=false, LY064=false		@(bHasGainOrAmp)bHasGainOrAmp==true	1	0.125	LY025	5	0.277778	LY019, LY021, LY031, LY050, LY051			FisherExactTest_leftTailed	Fisher exact test of a 2x2 contingency table for this binary sub-cohort comparison. Left-tailed, i.e. the p value is small, if the upper-left combination (cases present in both subcohort A and B) is significantly less frequent than expected by chance.	0.378352	21 covariates: significant and frequent gain or amp SCNAs (Gistic.q<0.10, f>=0.05)	0.958285		FisherExactTest_rightTailed	Fisher exact test of a 2x2 contingency table for this binary sub-cohort comparison. Right-tailed, i.e. the p value is small, if the upper-left combination (cases present in both subcohort A and B) is significantly more frequent than expected by chance.	0.919368	21 covariates: significant and frequent gain or amp SCNAs (Gistic.q<0.10, f>=0.05)	1
	all patients having a SNP sample, 46 in total	all patients having an initial tumor sample for targeted DNA-seq AND of subtype GCB, 9 in total	all patients having an initial tumor sample for targeted DNA-seq AND of subtype ABC or UC, 18 in total		focal 4q24.bp104230404 amp.	1.3495e-05	@(x)~isnan(x)	8	LY024=false, LY025=false, LY032=false, LY034=true, LY040=false, LY054=false, LY057=false, LY065=false	18	LY019=false, LY021=true, LY026=false, LY027=false, LY031=false, LY035=false, LY037=true, LY042=false, LY044=false, LY045=false, LY050=true, LY051=false, LY053=false, LY055=false, LY058=true, LY059=false, LY063=false, LY064=false		@(bHasGainOrAmp)bHasGainOrAmp==true	1	0.125	LY034	4	0.222222	LY021, LY037, LY050, LY058			FisherExactTest_leftTailed	Fisher exact test of a 2x2 contingency table for this binary sub-cohort comparison. Left-tailed, i.e. the p value is small, if the upper-left combination (cases present in both subcohort A and B) is significantly less frequent than expected by chance.	0.502402	21 covariates: significant and frequent gain or amp SCNAs (Gistic.q<0.10, f>=0.05)	0.958285		FisherExactTest_rightTailed	Fisher exact test of a 2x2 contingency table for this binary sub-cohort comparison. Right-tailed, i.e. the p value is small, if the upper-left combination (cases present in both subcohort A and B) is significantly more frequent than expected by chance.	0.869748	21 covariates: significant and frequent gain or amp SCNAs (Gistic.q<0.10, f>=0.05)	1
	all patients having a SNP sample, 46 in total	all patients having an initial tumor sample for targeted DNA-seq AND of subtype GCB, 9 in total	all patients having an initial tumor sample for targeted DNA-seq AND of subtype ABC or UC, 18 in total		focal 9p24.1.bp7949547 amp.	0.00011684	@(x)~isnan(x)	8	LY024=false, LY025=false, LY032=false, LY034=true, LY040=false, LY054=false, LY057=false, LY065=false	18	LY019=false, LY021=true, LY026=false, LY027=false, LY031=true, LY035=false, LY037=false, LY042=false, LY044=false, LY045=false, LY050=false, LY051=false, LY053=false, LY055=true, LY058=false, LY059=true, LY063=false, LY064=false		@(bHasGainOrAmp)bHasGainOrAmp==true	1	0.125	LY034	4	0.222222	LY021, LY031, LY055, LY059			FisherExactTest_leftTailed	Fisher exact test of a 2x2 contingency table for this binary sub-cohort comparison. Left-tailed, i.e. the p value is small, if the upper-left combination (cases present in both subcohort A and B) is significantly less frequent than expected by chance.	0.502402	21 covariates: significant and frequent gain or amp SCNAs (Gistic.q<0.10, f>=0.05)	0.958285		FisherExactTest_rightTailed	Fisher exact test of a 2x2 contingency table for this binary sub-cohort comparison. Right-tailed, i.e. the p value is small, if the upper-left combination (cases present in both subcohort A and B) is significantly more frequent than expected by chance.	0.869748	21 covariates: significant and frequent gain or amp SCNAs (Gistic.q<0.10, f>=0.05)	1
	all patients having a SNP sample, 46 in total	all patients having an initial tumor sample for targeted DNA-seq AND of subtype GCB, 9 in total	all patients having an initial tumor sample for targeted DNA-seq AND of subtype ABC or UC, 18 in total		focal 3p14.1.bp67747359 amp.	0.0060252	@(x)~isnan(x)	8	LY024=false, LY025=false, LY032=false, LY034=true, LY040=true, LY054=false, LY057=false, LY065=false	18	LY019=true, LY021=true, LY026=false, LY027=false, LY031=false, LY035=false, LY037=true, LY042=false, LY044=false, LY045=false, LY050=true, LY051=false, LY053=false, LY055=true, LY058=false, LY059=true, LY063=false, LY064=false		@(bHasGainOrAmp)bHasGainOrAmp==true	2	0.25	LY034, LY040	6	0.333333	LY019, LY021, LY037, LY050, LY055, LY059			FisherExactTest_leftTailed	Fisher exact test of a 2x2 contingency table for this binary sub-cohort comparison. Left-tailed, i.e. the p value is small, if the upper-left combination (cases present in both subcohort A and B) is significantly less frequent than expected by chance.	0.523686	21 covariates: significant and frequent gain or amp SCNAs (Gistic.q<0.10, f>=0.05)	0.958285		FisherExactTest_rightTailed	Fisher exact test of a 2x2 contingency table for this binary sub-cohort comparison. Right-tailed, i.e. the p value is small, if the upper-left combination (cases present in both subcohort A and B) is significantly more frequent than expected by chance.	0.809029	21 covariates: significant and frequent gain or amp SCNAs (Gistic.q<0.10, f>=0.05)	1
	all patients having a SNP sample, 46 in total	all patients having an initial tumor sample for targeted DNA-seq AND of subtype GCB, 9 in total	all patients having an initial tumor sample for targeted DNA-seq AND of subtype ABC or UC, 18 in total		focal 6q21.bp105959125 amp.	0.01747	@(x)~isnan(x)	8	LY024=false, LY025=false, LY032=false, LY034=true, LY040=false, LY054=false, LY057=false, LY065=true	18	LY019=false, LY021=true, LY026=false, LY027=true, LY031=false, LY035=false, LY037=false, LY042=true, LY044=true, LY045=false, LY050=true, LY051=false, LY053=false, LY055=false, LY058=false, LY059=false, LY063=false, LY064=true		@(bHasGainOrAmp)bHasGainOrAmp==true	2	0.25	LY034, LY065	6	0.333333	LY021, LY027, LY042, LY044, LY050, LY064			FisherExactTest_leftTailed	Fisher exact test of a 2x2 contingency table for this binary sub-cohort comparison. Left-tailed, i.e. the p value is small, if the upper-left combination (cases present in both subcohort A and B) is significantly less frequent than expected by chance.	0.523686	21 covariates: significant and frequent gain or amp SCNAs (Gistic.q<0.10, f>=0.05)	0.958285		FisherExactTest_rightTailed	Fisher exact test of a 2x2 contingency table for this binary sub-cohort comparison. Right-tailed, i.e. the p value is small, if the upper-left combination (cases present in both subcohort A and B) is significantly more frequent than expected by chance.	0.809029	21 covariates: significant and frequent gain or amp SCNAs (Gistic.q<0.10, f>=0.05)	1
	all patients having a SNP sample, 46 in total	all patients having an initial tumor sample for targeted DNA-seq AND of subtype GCB, 9 in total	all patients having an initial tumor sample for targeted DNA-seq AND of subtype ABC or UC, 18 in total		focal 6p25.3.bp1 amp.	0.0060252	@(x)~isnan(x)	8	LY024=false, LY025=false, LY032=false, LY034=true, LY040=true, LY054=false, LY057=false, LY065=true	18	LY019=true, LY021=true, LY026=true, LY027=false, LY031=true, LY035=false, LY037=false, LY042=true, LY044=false, LY045=false, LY050=true, LY051=true, LY053=false, LY055=false, LY058=false, LY059=true, LY063=false, LY064=false		@(bHasGainOrAmp)bHasGainOrAmp==true	3	0.375	LY034, LY040, LY065	8	0.444444	LY019, LY021, LY026, LY031, LY042, LY050, LY051, LY059			FisherExactTest_leftTailed	Fisher exact test of a 2x2 contingency table for this binary sub-cohort comparison. Left-tailed, i.e. the p value is small, if the upper-left combination (cases present in both subcohort A and B) is significantly less frequent than expected by chance.	0.542792	21 covariates: significant and frequent gain or amp SCNAs (Gistic.q<0.10, f>=0.05)	0.958285		FisherExactTest_rightTailed	Fisher exact test of a 2x2 contingency table for this binary sub-cohort comparison. Right-tailed, i.e. the p value is small, if the upper-left combination (cases present in both subcohort A and B) is significantly more frequent than expected by chance.	0.774371	21 covariates: significant and frequent gain or amp SCNAs (Gistic.q<0.10, f>=0.05)	1
	all patients having a SNP sample, 46 in total	all patients having an initial tumor sample for targeted DNA-seq AND of subtype GCB, 9 in total	all patients having an initial tumor sample for targeted DNA-seq AND of subtype ABC or UC, 18 in total		focal 11q14.1.bp82869787 amp.	0.0036131	@(x)~isnan(x)	8	LY024=false, LY025=false, LY032=true, LY034=false, LY040=false, LY054=true, LY057=false, LY065=false	18	LY019=false, LY021=false, LY026=true, LY027=false, LY031=false, LY035=false, LY037=false, LY042=false, LY044=false, LY045=true, LY050=true, LY051=false, LY053=true, LY055=false, LY058=false, LY059=false, LY063=false, LY064=true		@(bHasGainOrAmp)bHasGainOrAmp==true	2	0.25	LY032, LY054	5	0.277778	LY026, LY045, LY050, LY053, LY064			FisherExactTest_leftTailed	Fisher exact test of a 2x2 contingency table for this binary sub-cohort comparison. Left-tailed, i.e. the p value is small, if the upper-left combination (cases present in both subcohort A and B) is significantly less frequent than expected by chance.	0.638857	21 covariates: significant and frequent gain or amp SCNAs (Gistic.q<0.10, f>=0.05)	0.958285		FisherExactTest_rightTailed	Fisher exact test of a 2x2 contingency table for this binary sub-cohort comparison. Right-tailed, i.e. the p value is small, if the upper-left combination (cases present in both subcohort A and B) is significantly more frequent than expected by chance.	0.72585	21 covariates: significant and frequent gain or amp SCNAs (Gistic.q<0.10, f>=0.05)	1
	all patients having a SNP sample, 46 in total	all patients having an initial tumor sample for targeted DNA-seq AND of subtype GCB, 9 in total	all patients having an initial tumor sample for targeted DNA-seq AND of subtype ABC or UC, 18 in total		focal 11q24.3.bp128399950 amp.	2.0919e-06	@(x)~isnan(x)	8	LY024=false, LY025=false, LY032=false, LY034=true, LY040=false, LY054=false, LY057=false, LY065=true	18	LY019=true, LY021=false, LY026=false, LY027=true, LY031=true, LY035=false, LY037=false, LY042=false, LY044=false, LY045=false, LY050=true, LY051=false, LY053=false, LY055=false, LY058=false, LY059=false, LY063=false, LY064=true		@(bHasGainOrAmp)bHasGainOrAmp==true	2	0.25	LY034, LY065	5	0.277778	LY019, LY027, LY031, LY050, LY064			FisherExactTest_leftTailed	Fisher exact test of a 2x2 contingency table for this binary sub-cohort comparison. Left-tailed, i.e. the p value is small, if the upper-left combination (cases present in both subcohort A and B) is significantly less frequent than expected by chance.	0.638857	21 covariates: significant and frequent gain or amp SCNAs (Gistic.q<0.10, f>=0.05)	0.958285		FisherExactTest_rightTailed	Fisher exact test of a 2x2 contingency table for this binary sub-cohort comparison. Right-tailed, i.e. the p value is small, if the upper-left combination (cases present in both subcohort A and B) is significantly more frequent than expected by chance.	0.72585	21 covariates: significant and frequent gain or amp SCNAs (Gistic.q<0.10, f>=0.05)	1
	all patients having a SNP sample, 46 in total	all patients having an initial tumor sample for targeted DNA-seq AND of subtype GCB, 9 in total	all patients having an initial tumor sample for targeted DNA-seq AND of subtype ABC or UC, 18 in total		focal 13q31.1.bp86656052 amp.	0.031007	@(x)~isnan(x)	8	LY024=false, LY025=false, LY032=false, LY034=true, LY040=false, LY054=false, LY057=true, LY065=false	18	LY019=false, LY021=true, LY026=false, LY027=false, LY031=true, LY035=false, LY037=false, LY042=false, LY044=false, LY045=false, LY050=true, LY051=false, LY053=true, LY055=false, LY058=false, LY059=true, LY063=false, LY064=false		@(bHasGainOrAmp)bHasGainOrAmp==true	2	0.25	LY034, LY057	5	0.277778	LY021, LY031, LY050, LY053, LY059			FisherExactTest_leftTailed	Fisher exact test of a 2x2 contingency table for this binary sub-cohort comparison. Left-tailed, i.e. the p value is small, if the upper-left combination (cases present in both subcohort A and B) is significantly less frequent than expected by chance.	0.638857	21 covariates: significant and frequent gain or amp SCNAs (Gistic.q<0.10, f>=0.05)	0.958285		FisherExactTest_rightTailed	Fisher exact test of a 2x2 contingency table for this binary sub-cohort comparison. Right-tailed, i.e. the p value is small, if the upper-left combination (cases present in both subcohort A and B) is significantly more frequent than expected by chance.	0.72585	21 covariates: significant and frequent gain or amp SCNAs (Gistic.q<0.10, f>=0.05)	1
	all patients having a SNP sample, 46 in total	all patients having an initial tumor sample for targeted DNA-seq AND of subtype GCB, 9 in total	all patients having an initial tumor sample for targeted DNA-seq AND of subtype ABC or UC, 18 in total		focal 2q31.3.bp181007089 amp.	2.5423e-06	@(x)~isnan(x)	8	LY024=false, LY025=true, LY032=false, LY034=true, LY040=false, LY054=false, LY057=false, LY065=false	18	LY019=false, LY021=true, LY026=false, LY027=false, LY031=false, LY035=false, LY037=false, LY042=true, LY044=false, LY045=false, LY050=false, LY051=true, LY053=false, LY055=false, LY058=false, LY059=false, LY063=false, LY064=true		@(bHasGainOrAmp)bHasGainOrAmp==true	2	0.25	LY025, LY034	4	0.222222	LY021, LY042, LY051, LY064			FisherExactTest_leftTailed	Fisher exact test of a 2x2 contingency table for this binary sub-cohort comparison. Left-tailed, i.e. the p value is small, if the upper-left combination (cases present in both subcohort A and B) is significantly less frequent than expected by chance.	0.750502	21 covariates: significant and frequent gain or amp SCNAs (Gistic.q<0.10, f>=0.05)	0.986196		FisherExactTest_rightTailed	Fisher exact test of a 2x2 contingency table for this binary sub-cohort comparison. Right-tailed, i.e. the p value is small, if the upper-left combination (cases present in both subcohort A and B) is significantly more frequent than expected by chance.	0.621648	21 covariates: significant and frequent gain or amp SCNAs (Gistic.q<0.10, f>=0.05)	1
	all patients having a SNP sample, 46 in total	all patients having an initial tumor sample for targeted DNA-seq AND of subtype GCB, 9 in total	all patients having an initial tumor sample for targeted DNA-seq AND of subtype ABC or UC, 18 in total		focal 4q24.bp101721188 amp.	0.00092222	@(x)~isnan(x)	8	LY024=false, LY025=false, LY032=true, LY034=true, LY040=false, LY054=false, LY057=false, LY065=true	18	LY019=false, LY021=true, LY026=false, LY027=false, LY031=false, LY035=false, LY037=true, LY042=false, LY044=false, LY045=false, LY050=false, LY051=false, LY053=false, LY055=true, LY058=false, LY059=true, LY063=false, LY064=true		@(bHasGainOrAmp)bHasGainOrAmp==true	3	0.375	LY032, LY034, LY065	5	0.277778	LY021, LY037, LY055, LY059, LY064			FisherExactTest_leftTailed	Fisher exact test of a 2x2 contingency table for this binary sub-cohort comparison. Left-tailed, i.e. the p value is small, if the upper-left combination (cases present in both subcohort A and B) is significantly less frequent than expected by chance.	0.830808	21 covariates: significant and frequent gain or amp SCNAs (Gistic.q<0.10, f>=0.05)	0.986196		FisherExactTest_rightTailed	Fisher exact test of a 2x2 contingency table for this binary sub-cohort comparison. Right-tailed, i.e. the p value is small, if the upper-left combination (cases present in both subcohort A and B) is significantly more frequent than expected by chance.	0.476314	21 covariates: significant and frequent gain or amp SCNAs (Gistic.q<0.10, f>=0.05)	1
	all patients having a SNP sample, 46 in total	all patients having an initial tumor sample for targeted DNA-seq AND of subtype GCB, 9 in total	all patients having an initial tumor sample for targeted DNA-seq AND of subtype ABC or UC, 18 in total		focal 3q27.3.bp187214254 amp.	0.00083802	@(x)~isnan(x)	8	LY024=false, LY025=true, LY032=false, LY034=false, LY040=true, LY054=false, LY057=false, LY065=false	18	LY019=false, LY021=true, LY026=false, LY027=true, LY031=true, LY035=false, LY037=false, LY042=false, LY044=false, LY045=false, LY050=false, LY051=false, LY053=false, LY055=false, LY058=false, LY059=false, LY063=false, LY064=false		@(bHasGainOrAmp)bHasGainOrAmp==true	2	0.25	LY025, LY040	3	0.166667	LY021, LY027, LY031			FisherExactTest_leftTailed	Fisher exact test of a 2x2 contingency table for this binary sub-cohort comparison. Left-tailed, i.e. the p value is small, if the upper-left combination (cases present in both subcohort A and B) is significantly less frequent than expected by chance.	0.849742	21 covariates: significant and frequent gain or amp SCNAs (Gistic.q<0.10, f>=0.05)	0.986196		FisherExactTest_rightTailed	Fisher exact test of a 2x2 contingency table for this binary sub-cohort comparison. Right-tailed, i.e. the p value is small, if the upper-left combination (cases present in both subcohort A and B) is significantly more frequent than expected by chance.	0.497598	21 covariates: significant and frequent gain or amp SCNAs (Gistic.q<0.10, f>=0.05)	1
	all patients having a SNP sample, 46 in total	all patients having an initial tumor sample for targeted DNA-seq AND of subtype GCB, 9 in total	all patients having an initial tumor sample for targeted DNA-seq AND of subtype ABC or UC, 18 in total		focal 3p25.1.bp13368585 amp.	0.00024451	@(x)~isnan(x)	8	LY024=false, LY025=false, LY032=true, LY034=true, LY040=true, LY054=false, LY057=false, LY065=false	18	LY019=false, LY021=true, LY026=false, LY027=true, LY031=false, LY035=false, LY037=false, LY042=true, LY044=false, LY045=false, LY050=false, LY051=true, LY053=false, LY055=false, LY058=false, LY059=false, LY063=false, LY064=false		@(bHasGainOrAmp)bHasGainOrAmp==true	3	0.375	LY032, LY034, LY040	4	0.222222	LY021, LY027, LY042, LY051			FisherExactTest_leftTailed	Fisher exact test of a 2x2 contingency table for this binary sub-cohort comparison. Left-tailed, i.e. the p value is small, if the upper-left combination (cases present in both subcohort A and B) is significantly less frequent than expected by chance.	0.899362	21 covariates: significant and frequent gain or amp SCNAs (Gistic.q<0.10, f>=0.05)	0.986196		FisherExactTest_rightTailed	Fisher exact test of a 2x2 contingency table for this binary sub-cohort comparison. Right-tailed, i.e. the p value is small, if the upper-left combination (cases present in both subcohort A and B) is significantly more frequent than expected by chance.	0.361143	21 covariates: significant and frequent gain or amp SCNAs (Gistic.q<0.10, f>=0.05)	1
	all patients having a SNP sample, 46 in total	all patients having an initial tumor sample for targeted DNA-seq AND of subtype GCB, 9 in total	all patients having an initial tumor sample for targeted DNA-seq AND of subtype ABC or UC, 18 in total		focal 7p12.2.bp50197488 amp.	0.0015137	@(x)~isnan(x)	8	LY024=false, LY025=false, LY032=true, LY034=true, LY040=false, LY054=true, LY057=false, LY065=false	18	LY019=false, LY021=false, LY026=false, LY027=true, LY031=true, LY035=false, LY037=false, LY042=false, LY044=false, LY045=false, LY050=true, LY051=false, LY053=false, LY055=false, LY058=false, LY059=false, LY063=false, LY064=true		@(bHasGainOrAmp)bHasGainOrAmp==true	3	0.375	LY032, LY034, LY054	4	0.222222	LY027, LY031, LY050, LY064			FisherExactTest_leftTailed	Fisher exact test of a 2x2 contingency table for this binary sub-cohort comparison. Left-tailed, i.e. the p value is small, if the upper-left combination (cases present in both subcohort A and B) is significantly less frequent than expected by chance.	0.899362	21 covariates: significant and frequent gain or amp SCNAs (Gistic.q<0.10, f>=0.05)	0.986196		FisherExactTest_rightTailed	Fisher exact test of a 2x2 contingency table for this binary sub-cohort comparison. Right-tailed, i.e. the p value is small, if the upper-left combination (cases present in both subcohort A and B) is significantly more frequent than expected by chance.	0.361143	21 covariates: significant and frequent gain or amp SCNAs (Gistic.q<0.10, f>=0.05)	1
	all patients having a SNP sample, 46 in total	all patients having an initial tumor sample for targeted DNA-seq AND of subtype GCB, 9 in total	all patients having an initial tumor sample for targeted DNA-seq AND of subtype ABC or UC, 18 in total		focal 3p24.3.bp17191144 amp.	0.0004221	@(x)~isnan(x)	8	LY024=true, LY025=false, LY032=false, LY034=true, LY040=true, LY054=false, LY057=false, LY065=false	18	LY019=false, LY021=true, LY026=false, LY027=false, LY031=false, LY035=false, LY037=false, LY042=false, LY044=false, LY045=false, LY050=false, LY051=false, LY053=false, LY055=false, LY058=false, LY059=false, LY063=false, LY064=true		@(bHasGainOrAmp)bHasGainOrAmp==true	3	0.375	LY024, LY034, LY040	2	0.111111	LY021, LY064			FisherExactTest_leftTailed	Fisher exact test of a 2x2 contingency table for this binary sub-cohort comparison. Left-tailed, i.e. the p value is small, if the upper-left combination (cases present in both subcohort A and B) is significantly less frequent than expected by chance.	0.979994	21 covariates: significant and frequent gain or amp SCNAs (Gistic.q<0.10, f>=0.05)	0.986196		FisherExactTest_rightTailed	Fisher exact test of a 2x2 contingency table for this binary sub-cohort comparison. Right-tailed, i.e. the p value is small, if the upper-left combination (cases present in both subcohort A and B) is significantly more frequent than expected by chance.	0.150258	21 covariates: significant and frequent gain or amp SCNAs (Gistic.q<0.10, f>=0.05)	1
	all patients having a SNP sample, 46 in total	all patients having an initial tumor sample for targeted DNA-seq AND of subtype GCB, 9 in total	all patients having an initial tumor sample for targeted DNA-seq AND of subtype ABC or UC, 18 in total		focal 13q32.3.bp99272115 amp.	0.049096	@(x)~isnan(x)	8	LY024=false, LY025=false, LY032=true, LY034=true, LY040=true, LY054=false, LY057=false, LY065=true	18	LY019=false, LY021=false, LY026=false, LY027=true, LY031=false, LY035=false, LY037=false, LY042=false, LY044=false, LY045=false, LY050=true, LY051=false, LY053=false, LY055=false, LY058=false, LY059=false, LY063=false, LY064=true		@(bHasGainOrAmp)bHasGainOrAmp==true	4	0.5	LY032, LY034, LY040, LY065	3	0.166667	LY027, LY050, LY064			FisherExactTest_leftTailed	Fisher exact test of a 2x2 contingency table for this binary sub-cohort comparison. Left-tailed, i.e. the p value is small, if the upper-left combination (cases present in both subcohort A and B) is significantly less frequent than expected by chance.	0.986196	21 covariates: significant and frequent gain or amp SCNAs (Gistic.q<0.10, f>=0.05)	0.986196		FisherExactTest_rightTailed	Fisher exact test of a 2x2 contingency table for this binary sub-cohort comparison. Right-tailed, i.e. the p value is small, if the upper-left combination (cases present in both subcohort A and B) is significantly more frequent than expected by chance.	0.100638	21 covariates: significant and frequent gain or amp SCNAs (Gistic.q<0.10, f>=0.05)	1

## Sheet: Comparing loss and del freq.
Subcohort comparisons within [all patients having a SNP sample, 46 in total] for the FDR focus [significant and frequent loss or del SCNAs (Gistic.q<0.10, f>=0.05)]:
Subjects	Outer cohort for comparison	Subcohort A	Subcohort B	Covariates	Covariate name	q-value from covariate selection	Data availability function	#samples in A and have data in this context	List of raw values for all subjects in A	#samples in B and have data in this context	List of raw values for all subjects in B	Counts and ratios	Condition of interest for counting	#in A having the condition	Ratio in A having the condition	List of subjects in A having the condition	#in B having the condition	Ratio in B having the condition	List of subjects in B having the condition	Comparison test	Left tail	Test type	Interpretation	p-value	FDR focus	q-value	Right tail	Test type	Interpretation	p-value	FDR focus	q-value
	(desc...)	(desc...)	(desc...)		(desc...)	(desc...)	(desc...)	(desc...)	(desc...)	(desc...)	(desc...)		(desc...)	(desc...)	(desc...)	(desc...)	(desc...)	(desc...)	(desc...)			(desc...)	(desc...)	(desc...)	(desc...)	(desc...)		(desc...)	(desc...)	(desc...)	(desc...)	(desc...)
all patients having an initial tumor sample for targeted DNA-seq AND of subtype ABC, 10 in total <VERSUS> all patients having an initial tumor sample for targeted DNA-seq AND of subtype GCB, 9 in total
	all patients having a SNP sample, 46 in total	all patients having an initial tumor sample for targeted DNA-seq AND of subtype ABC, 10 in total	all patients having an initial tumor sample for targeted DNA-seq AND of subtype GCB, 9 in total		arm-level 18p del.	6.1963e-25	@(x)~isnan(x)	10	LY031=true, LY035=false, LY037=false, LY042=false, LY044=false, LY053=false, LY055=true, LY058=false, LY063=false, LY064=false	8	LY024=false, LY025=false, LY032=false, LY034=false, LY040=true, LY054=false, LY057=false, LY065=true		@(bHasLossOrDel)bHasLossOrDel==true	2	0.2	LY031, LY055	2	0.25	LY040, LY065			FisherExactTest_leftTailed	Fisher exact test of a 2x2 contingency table for this binary sub-cohort comparison. Left-tailed, i.e. the p value is small, if the upper-left combination (cases present in both subcohort A and B) is significantly less frequent than expected by chance.	0.617647	3 covariates: significant and frequent loss or del SCNAs (Gistic.q<0.10, f>=0.05)	0.77451		FisherExactTest_rightTailed	Fisher exact test of a 2x2 contingency table for this binary sub-cohort comparison. Right-tailed, i.e. the p value is small, if the upper-left combination (cases present in both subcohort A and B) is significantly more frequent than expected by chance.	0.794118	3 covariates: significant and frequent loss or del SCNAs (Gistic.q<0.10, f>=0.05)	0.794118
	all patients having a SNP sample, 46 in total	all patients having an initial tumor sample for targeted DNA-seq AND of subtype ABC, 10 in total	all patients having an initial tumor sample for targeted DNA-seq AND of subtype GCB, 9 in total		focal 14q11.2.bp22244952 del.	0.014486	@(x)~isnan(x)	10	LY031=false, LY035=false, LY037=true, LY042=false, LY044=false, LY053=true, LY055=true, LY058=false, LY063=true, LY064=false	8	LY024=true, LY025=true, LY032=false, LY034=false, LY040=false, LY054=true, LY057=false, LY065=false		@(bHasLossOrDel)bHasLossOrDel==true	4	0.4	LY037, LY053, LY055, LY063	3	0.375	LY024, LY025, LY054			FisherExactTest_leftTailed	Fisher exact test of a 2x2 contingency table for this binary sub-cohort comparison. Left-tailed, i.e. the p value is small, if the upper-left combination (cases present in both subcohort A and B) is significantly less frequent than expected by chance.	0.721719	3 covariates: significant and frequent loss or del SCNAs (Gistic.q<0.10, f>=0.05)	0.77451		FisherExactTest_rightTailed	Fisher exact test of a 2x2 contingency table for this binary sub-cohort comparison. Right-tailed, i.e. the p value is small, if the upper-left combination (cases present in both subcohort A and B) is significantly more frequent than expected by chance.	0.647813	3 covariates: significant and frequent loss or del SCNAs (Gistic.q<0.10, f>=0.05)	0.794118
	all patients having a SNP sample, 46 in total	all patients having an initial tumor sample for targeted DNA-seq AND of subtype ABC, 10 in total	all patients having an initial tumor sample for targeted DNA-seq AND of subtype GCB, 9 in total		focal 11p15.3.bp12080205 del.	0.0144	@(x)~isnan(x)	10	LY031=true, LY035=false, LY037=false, LY042=false, LY044=false, LY053=false, LY055=true, LY058=false, LY063=false, LY064=true	8	LY024=true, LY025=false, LY032=false, LY034=false, LY040=false, LY054=true, LY057=false, LY065=false		@(bHasLossOrDel)bHasLossOrDel==true	3	0.3	LY031, LY055, LY064	2	0.25	LY024, LY054			FisherExactTest_leftTailed	Fisher exact test of a 2x2 contingency table for this binary sub-cohort comparison. Left-tailed, i.e. the p value is small, if the upper-left combination (cases present in both subcohort A and B) is significantly less frequent than expected by chance.	0.77451	3 covariates: significant and frequent loss or del SCNAs (Gistic.q<0.10, f>=0.05)	0.77451		FisherExactTest_rightTailed	Fisher exact test of a 2x2 contingency table for this binary sub-cohort comparison. Right-tailed, i.e. the p value is small, if the upper-left combination (cases present in both subcohort A and B) is significantly more frequent than expected by chance.	0.617647	3 covariates: significant and frequent loss or del SCNAs (Gistic.q<0.10, f>=0.05)	0.794118
all patients having an initial tumor sample for targeted DNA-seq AND of subtype ABC, 10 in total <VERSUS> all patients having an initial tumor sample for targeted DNA-seq AND of subtype UC, 8 in total
	all patients having a SNP sample, 46 in total	all patients having an initial tumor sample for targeted DNA-seq AND of subtype ABC, 10 in total	all patients having an initial tumor sample for targeted DNA-seq AND of subtype UC, 8 in total		focal 14q11.2.bp22244952 del.	0.014486	@(x)~isnan(x)	10	LY031=false, LY035=false, LY037=true, LY042=false, LY044=false, LY053=true, LY055=true, LY058=false, LY063=true, LY064=false	8	LY019=false, LY021=true, LY026=true, LY027=false, LY045=true, LY050=true, LY051=false, LY059=true		@(bHasLossOrDel)bHasLossOrDel==true	4	0.4	LY037, LY053, LY055, LY063	5	0.625	LY021, LY026, LY045, LY050, LY059			FisherExactTest_leftTailed	Fisher exact test of a 2x2 contingency table for this binary sub-cohort comparison. Left-tailed, i.e. the p value is small, if the upper-left combination (cases present in both subcohort A and B) is significantly less frequent than expected by chance.	0.318593	3 covariates: significant and frequent loss or del SCNAs (Gistic.q<0.10, f>=0.05)	0.852941		FisherExactTest_rightTailed	Fisher exact test of a 2x2 contingency table for this binary sub-cohort comparison. Right-tailed, i.e. the p value is small, if the upper-left combination (cases present in both subcohort A and B) is significantly more frequent than expected by chance.	0.923283	3 covariates: significant and frequent loss or del SCNAs (Gistic.q<0.10, f>=0.05)	0.923283
	all patients having a SNP sample, 46 in total	all patients having an initial tumor sample for targeted DNA-seq AND of subtype ABC, 10 in total	all patients having an initial tumor sample for targeted DNA-seq AND of subtype UC, 8 in total		focal 11p15.3.bp12080205 del.	0.0144	@(x)~isnan(x)	10	LY031=true, LY035=false, LY037=false, LY042=false, LY044=false, LY053=false, LY055=true, LY058=false, LY063=false, LY064=true	8	LY019=true, LY021=false, LY026=false, LY027=false, LY045=false, LY050=true, LY051=false, LY059=false		@(bHasLossOrDel)bHasLossOrDel==true	3	0.3	LY031, LY055, LY064	2	0.25	LY019, LY050			FisherExactTest_leftTailed	Fisher exact test of a 2x2 contingency table for this binary sub-cohort comparison. Left-tailed, i.e. the p value is small, if the upper-left combination (cases present in both subcohort A and B) is significantly less frequent than expected by chance.	0.77451	3 covariates: significant and frequent loss or del SCNAs (Gistic.q<0.10, f>=0.05)	0.852941		FisherExactTest_rightTailed	Fisher exact test of a 2x2 contingency table for this binary sub-cohort comparison. Right-tailed, i.e. the p value is small, if the upper-left combination (cases present in both subcohort A and B) is significantly more frequent than expected by chance.	0.617647	3 covariates: significant and frequent loss or del SCNAs (Gistic.q<0.10, f>=0.05)	0.923283
	all patients having a SNP sample, 46 in total	all patients having an initial tumor sample for targeted DNA-seq AND of subtype ABC, 10 in total	all patients having an initial tumor sample for targeted DNA-seq AND of subtype UC, 8 in total		arm-level 18p del.	6.1963e-25	@(x)~isnan(x)	10	LY031=true, LY035=false, LY037=false, LY042=false, LY044=false, LY053=false, LY055=true, LY058=false, LY063=false, LY064=false	8	LY019=false, LY021=false, LY026=false, LY027=false, LY045=false, LY050=true, LY051=false, LY059=false		@(bHasLossOrDel)bHasLossOrDel==true	2	0.2	LY031, LY055	1	0.125	LY050			FisherExactTest_leftTailed	Fisher exact test of a 2x2 contingency table for this binary sub-cohort comparison. Left-tailed, i.e. the p value is small, if the upper-left combination (cases present in both subcohort A and B) is significantly less frequent than expected by chance.	0.852941	3 covariates: significant and frequent loss or del SCNAs (Gistic.q<0.10, f>=0.05)	0.852941		FisherExactTest_rightTailed	Fisher exact test of a 2x2 contingency table for this binary sub-cohort comparison. Right-tailed, i.e. the p value is small, if the upper-left combination (cases present in both subcohort A and B) is significantly more frequent than expected by chance.	0.588235	3 covariates: significant and frequent loss or del SCNAs (Gistic.q<0.10, f>=0.05)	0.923283
all patients having an initial tumor sample for targeted DNA-seq AND of subtype ABC, 10 in total <VERSUS> all patients having an initial tumor sample for targeted DNA-seq AND of subtype GCB or UC, 17 in total
	all patients having a SNP sample, 46 in total	all patients having an initial tumor sample for targeted DNA-seq AND of subtype ABC, 10 in total	all patients having an initial tumor sample for targeted DNA-seq AND of subtype GCB or UC, 17 in total		focal 14q11.2.bp22244952 del.	0.014486	@(x)~isnan(x)	10	LY031=false, LY035=false, LY037=true, LY042=false, LY044=false, LY053=true, LY055=true, LY058=false, LY063=true, LY064=false	16	LY019=false, LY021=true, LY024=true, LY025=true, LY026=true, LY027=false, LY032=false, LY034=false, LY040=false, LY045=true, LY050=true, LY051=false, LY054=true, LY057=false, LY059=true, LY065=false		@(bHasLossOrDel)bHasLossOrDel==true	4	0.4	LY037, LY053, LY055, LY063	8	0.5	LY021, LY024, LY025, LY026, LY045, LY050, LY054, LY059			FisherExactTest_leftTailed	Fisher exact test of a 2x2 contingency table for this binary sub-cohort comparison. Left-tailed, i.e. the p value is small, if the upper-left combination (cases present in both subcohort A and B) is significantly less frequent than expected by chance.	0.464019	3 covariates: significant and frequent loss or del SCNAs (Gistic.q<0.10, f>=0.05)	0.76996		FisherExactTest_rightTailed	Fisher exact test of a 2x2 contingency table for this binary sub-cohort comparison. Right-tailed, i.e. the p value is small, if the upper-left combination (cases present in both subcohort A and B) is significantly more frequent than expected by chance.	0.81583	3 covariates: significant and frequent loss or del SCNAs (Gistic.q<0.10, f>=0.05)	0.81583
	all patients having a SNP sample, 46 in total	all patients having an initial tumor sample for targeted DNA-seq AND of subtype ABC, 10 in total	all patients having an initial tumor sample for targeted DNA-seq AND of subtype GCB or UC, 17 in total		arm-level 18p del.	6.1963e-25	@(x)~isnan(x)	10	LY031=true, LY035=false, LY037=false, LY042=false, LY044=false, LY053=false, LY055=true, LY058=false, LY063=false, LY064=false	16	LY019=false, LY021=false, LY024=false, LY025=false, LY026=false, LY027=false, LY032=false, LY034=false, LY040=true, LY045=false, LY050=true, LY051=false, LY054=false, LY057=false, LY059=false, LY065=true		@(bHasLossOrDel)bHasLossOrDel==true	2	0.2	LY031, LY055	3	0.1875	LY040, LY050, LY065			FisherExactTest_leftTailed	Fisher exact test of a 2x2 contingency table for this binary sub-cohort comparison. Left-tailed, i.e. the p value is small, if the upper-left combination (cases present in both subcohort A and B) is significantly less frequent than expected by chance.	0.726178	3 covariates: significant and frequent loss or del SCNAs (Gistic.q<0.10, f>=0.05)	0.76996		FisherExactTest_rightTailed	Fisher exact test of a 2x2 contingency table for this binary sub-cohort comparison. Right-tailed, i.e. the p value is small, if the upper-left combination (cases present in both subcohort A and B) is significantly more frequent than expected by chance.	0.656917	3 covariates: significant and frequent loss or del SCNAs (Gistic.q<0.10, f>=0.05)	0.81583
	all patients having a SNP sample, 46 in total	all patients having an initial tumor sample for targeted DNA-seq AND of subtype ABC, 10 in total	all patients having an initial tumor sample for targeted DNA-seq AND of subtype GCB or UC, 17 in total		focal 11p15.3.bp12080205 del.	0.0144	@(x)~isnan(x)	10	LY031=true, LY035=false, LY037=false, LY042=false, LY044=false, LY053=false, LY055=true, LY058=false, LY063=false, LY064=true	16	LY019=true, LY021=false, LY024=true, LY025=false, LY026=false, LY027=false, LY032=false, LY034=false, LY040=false, LY045=false, LY050=true, LY051=false, LY054=true, LY057=false, LY059=false, LY065=false		@(bHasLossOrDel)bHasLossOrDel==true	3	0.3	LY031, LY055, LY064	4	0.25	LY019, LY024, LY050, LY054			FisherExactTest_leftTailed	Fisher exact test of a 2x2 contingency table for this binary sub-cohort comparison. Left-tailed, i.e. the p value is small, if the upper-left combination (cases present in both subcohort A and B) is significantly less frequent than expected by chance.	0.76996	3 covariates: significant and frequent loss or del SCNAs (Gistic.q<0.10, f>=0.05)	0.76996		FisherExactTest_rightTailed	Fisher exact test of a 2x2 contingency table for this binary sub-cohort comparison. Right-tailed, i.e. the p value is small, if the upper-left combination (cases present in both subcohort A and B) is significantly more frequent than expected by chance.	0.562055	3 covariates: significant and frequent loss or del SCNAs (Gistic.q<0.10, f>=0.05)	0.81583
all patients having an initial tumor sample for targeted DNA-seq AND of subtype GCB, 9 in total <VERSUS> all patients having an initial tumor sample for targeted DNA-seq AND of subtype UC, 8 in total
	all patients having a SNP sample, 46 in total	all patients having an initial tumor sample for targeted DNA-seq AND of subtype GCB, 9 in total	all patients having an initial tumor sample for targeted DNA-seq AND of subtype UC, 8 in total		focal 14q11.2.bp22244952 del.	0.014486	@(x)~isnan(x)	8	LY024=true, LY025=true, LY032=false, LY034=false, LY040=false, LY054=true, LY057=false, LY065=false	8	LY019=false, LY021=true, LY026=true, LY027=false, LY045=true, LY050=true, LY051=false, LY059=true		@(bHasLossOrDel)bHasLossOrDel==true	3	0.375	LY024, LY025, LY054	5	0.625	LY021, LY026, LY045, LY050, LY059			FisherExactTest_leftTailed	Fisher exact test of a 2x2 contingency table for this binary sub-cohort comparison. Left-tailed, i.e. the p value is small, if the upper-left combination (cases present in both subcohort A and B) is significantly less frequent than expected by chance.	0.309635	3 covariates: significant and frequent loss or del SCNAs (Gistic.q<0.10, f>=0.05)	0.9		FisherExactTest_rightTailed	Fisher exact test of a 2x2 contingency table for this binary sub-cohort comparison. Right-tailed, i.e. the p value is small, if the upper-left combination (cases present in both subcohort A and B) is significantly more frequent than expected by chance.	0.934033	3 covariates: significant and frequent loss or del SCNAs (Gistic.q<0.10, f>=0.05)	0.934033
	all patients having a SNP sample, 46 in total	all patients having an initial tumor sample for targeted DNA-seq AND of subtype GCB, 9 in total	all patients having an initial tumor sample for targeted DNA-seq AND of subtype UC, 8 in total		focal 11p15.3.bp12080205 del.	0.0144	@(x)~isnan(x)	8	LY024=true, LY025=false, LY032=false, LY034=false, LY040=false, LY054=true, LY057=false, LY065=false	8	LY019=true, LY021=false, LY026=false, LY027=false, LY045=false, LY050=true, LY051=false, LY059=false		@(bHasLossOrDel)bHasLossOrDel==true	2	0.25	LY024, LY054	2	0.25	LY019, LY050			FisherExactTest_leftTailed	Fisher exact test of a 2x2 contingency table for this binary sub-cohort comparison. Left-tailed, i.e. the p value is small, if the upper-left combination (cases present in both subcohort A and B) is significantly less frequent than expected by chance.	0.715385	3 covariates: significant and frequent loss or del SCNAs (Gistic.q<0.10, f>=0.05)	0.9		FisherExactTest_rightTailed	Fisher exact test of a 2x2 contingency table for this binary sub-cohort comparison. Right-tailed, i.e. the p value is small, if the upper-left combination (cases present in both subcohort A and B) is significantly more frequent than expected by chance.	0.715385	3 covariates: significant and frequent loss or del SCNAs (Gistic.q<0.10, f>=0.05)	0.934033
	all patients having a SNP sample, 46 in total	all patients having an initial tumor sample for targeted DNA-seq AND of subtype GCB, 9 in total	all patients having an initial tumor sample for targeted DNA-seq AND of subtype UC, 8 in total		arm-level 18p del.	6.1963e-25	@(x)~isnan(x)	8	LY024=false, LY025=false, LY032=false, LY034=false, LY040=true, LY054=false, LY057=false, LY065=true	8	LY019=false, LY021=false, LY026=false, LY027=false, LY045=false, LY050=true, LY051=false, LY059=false		@(bHasLossOrDel)bHasLossOrDel==true	2	0.25	LY040, LY065	1	0.125	LY050			FisherExactTest_leftTailed	Fisher exact test of a 2x2 contingency table for this binary sub-cohort comparison. Left-tailed, i.e. the p value is small, if the upper-left combination (cases present in both subcohort A and B) is significantly less frequent than expected by chance.	0.9	3 covariates: significant and frequent loss or del SCNAs (Gistic.q<0.10, f>=0.05)	0.9		FisherExactTest_rightTailed	Fisher exact test of a 2x2 contingency table for this binary sub-cohort comparison. Right-tailed, i.e. the p value is small, if the upper-left combination (cases present in both subcohort A and B) is significantly more frequent than expected by chance.	0.5	3 covariates: significant and frequent loss or del SCNAs (Gistic.q<0.10, f>=0.05)	0.934033
all patients having an initial tumor sample for targeted DNA-seq AND of subtype GCB, 9 in total <VERSUS> all patients having an initial tumor sample for targeted DNA-seq AND of subtype ABC or UC, 18 in total
	all patients having a SNP sample, 46 in total	all patients having an initial tumor sample for targeted DNA-seq AND of subtype GCB, 9 in total	all patients having an initial tumor sample for targeted DNA-seq AND of subtype ABC or UC, 18 in total		focal 14q11.2.bp22244952 del.	0.014486	@(x)~isnan(x)	8	LY024=true, LY025=true, LY032=false, LY034=false, LY040=false, LY054=true, LY057=false, LY065=false	18	LY019=false, LY021=true, LY026=true, LY027=false, LY031=false, LY035=false, LY037=true, LY042=false, LY044=false, LY045=true, LY050=true, LY051=false, LY053=true, LY055=true, LY058=false, LY059=true, LY063=true, LY064=false		@(bHasLossOrDel)bHasLossOrDel==true	3	0.375	LY024, LY025, LY054	9	0.5	LY021, LY026, LY037, LY045, LY050, LY053, LY055, LY059, LY063			FisherExactTest_leftTailed	Fisher exact test of a 2x2 contingency table for this binary sub-cohort comparison. Left-tailed, i.e. the p value is small, if the upper-left combination (cases present in both subcohort A and B) is significantly less frequent than expected by chance.	0.437071	3 covariates: significant and frequent loss or del SCNAs (Gistic.q<0.10, f>=0.05)	0.849742		FisherExactTest_rightTailed	Fisher exact test of a 2x2 contingency table for this binary sub-cohort comparison. Right-tailed, i.e. the p value is small, if the upper-left combination (cases present in both subcohort A and B) is significantly more frequent than expected by chance.	0.844851	3 covariates: significant and frequent loss or del SCNAs (Gistic.q<0.10, f>=0.05)	0.844851
	all patients having a SNP sample, 46 in total	all patients having an initial tumor sample for targeted DNA-seq AND of subtype GCB, 9 in total	all patients having an initial tumor sample for targeted DNA-seq AND of subtype ABC or UC, 18 in total		focal 11p15.3.bp12080205 del.	0.0144	@(x)~isnan(x)	8	LY024=true, LY025=false, LY032=false, LY034=false, LY040=false, LY054=true, LY057=false, LY065=false	18	LY019=true, LY021=false, LY026=false, LY027=false, LY031=true, LY035=false, LY037=false, LY042=false, LY044=false, LY045=false, LY050=true, LY051=false, LY053=false, LY055=true, LY058=false, LY059=false, LY063=false, LY064=true		@(bHasLossOrDel)bHasLossOrDel==true	2	0.25	LY024, LY054	5	0.277778	LY019, LY031, LY050, LY055, LY064			FisherExactTest_leftTailed	Fisher exact test of a 2x2 contingency table for this binary sub-cohort comparison. Left-tailed, i.e. the p value is small, if the upper-left combination (cases present in both subcohort A and B) is significantly less frequent than expected by chance.	0.638857	3 covariates: significant and frequent loss or del SCNAs (Gistic.q<0.10, f>=0.05)	0.849742		FisherExactTest_rightTailed	Fisher exact test of a 2x2 contingency table for this binary sub-cohort comparison. Right-tailed, i.e. the p value is small, if the upper-left combination (cases present in both subcohort A and B) is significantly more frequent than expected by chance.	0.72585	3 covariates: significant and frequent loss or del SCNAs (Gistic.q<0.10, f>=0.05)	0.844851
	all patients having a SNP sample, 46 in total	all patients having an initial tumor sample for targeted DNA-seq AND of subtype GCB, 9 in total	all patients having an initial tumor sample for targeted DNA-seq AND of subtype ABC or UC, 18 in total		arm-level 18p del.	6.1963e-25	@(x)~isnan(x)	8	LY024=false, LY025=false, LY032=false, LY034=false, LY040=true, LY054=false, LY057=false, LY065=true	18	LY019=false, LY021=false, LY026=false, LY027=false, LY031=true, LY035=false, LY037=false, LY042=false, LY044=false, LY045=false, LY050=true, LY051=false, LY053=false, LY055=true, LY058=false, LY059=false, LY063=false, LY064=false		@(bHasLossOrDel)bHasLossOrDel==true	2	0.25	LY040, LY065	3	0.166667	LY031, LY050, LY055			FisherExactTest_leftTailed	Fisher exact test of a 2x2 contingency table for this binary sub-cohort comparison. Left-tailed, i.e. the p value is small, if the upper-left combination (cases present in both subcohort A and B) is significantly less frequent than expected by chance.	0.849742	3 covariates: significant and frequent loss or del SCNAs (Gistic.q<0.10, f>=0.05)	0.849742		FisherExactTest_rightTailed	Fisher exact test of a 2x2 contingency table for this binary sub-cohort comparison. Right-tailed, i.e. the p value is small, if the upper-left combination (cases present in both subcohort A and B) is significantly more frequent than expected by chance.	0.497598	3 covariates: significant and frequent loss or del SCNAs (Gistic.q<0.10, f>=0.05)	0.844851
